# Supplementary material for: Relationship between the blood urea nitrogen to serum albumin ratio and in-hospital mortality in patients with type 2 diabetes mellitus complicated with ischemic stroke
Source: PLoS One. 2025 Sep 10;20(9):e0330168. doi: 10.1371/journal.pone.0330168 (PMC12422443; doi:10.1371/journal.pone.0330168)
Supplement: S1 Table — (XLSX) [file pone.0330168.s002.xlsx]

## Sheet: S1 Table
S1 Table: Original data information for participants.
patient	age	gender	marital_status	race	hr	rr	spo2	t	albumin	bun	cholesterol	creatinine	glucose	hba1c	hdl	ldl	rbc	triglycerides	wbc	platelet	af	paraplegia	ACEI	ckd	CVD	chf	pvd	aspirin	digoxin	norepinephrine	statins	vancomycin	mv	tx	apsiii	gcs	sapsii	sofa	status
1	70	2	1	2	98.1	18	85	98.1	3.5	27	107	1.3	201	8.7	42	35	4.04	151	14.3	292	0	0	0	1	0	0	0	1	1	0	1	1	0	0	44	15	37	0	0
2	82	2	3	1	98.4	16	88	98.4	4.4	18	178	0.9	163	6.7	61	72	4.74	225	11.2	254	0	0	0	0	0	0	0	1	0	0	1	0	0	0	20	14	24	1	0
3	63	1	2	1	98.1	28	88	98.1	4.2	34	203	1.6	291	11.2	38	86	4.42	396	18.2	363	0	0	0	1	0	0	0	1	0	0	1	0	0	0	27	15	20	0	0
4	92	2	3	1	97.8	20	88	97.8	3.6	20	102	0.7	230	9.4	53	33	3.71	79	4.6	194	1	0	0	0	0	0	0	0	0	0	0	0	0	0	39	14	26	1	0
5	65	2	2	2	98.4	18	88	98.4	2.7	37	202	6.9	192	9	54	123	2.92	221	10	383	0	0	0	1	0	0	0	0	0	1	1	1	1	0	53	15	39	4	1
6	59	1	2	1	96.7	18	85	96.7	4.4	69	215	3.1	108	6.7	37	46	4.26	88	9.4	263	1	0	1	1	0	0	0	1	1	1	1	1	0	1	45	15	41	5	0
7	91	1	2	1	97.6	17	88	97.6	4	49	137	0.9	117	6	73	51	3.25	67	7	200	1	0	0	0	1	1	0	1	1	0	1	0	0	0	19	15	30	0	0
8	67	1	2	1	97.9	8	85	97.9	2.8	35	136	1	339	8.3	11	103	3.7	111	9.3	142	1	0	1	0	1	1	0	1	0	0	0	0	0	0	48	15	38	1	0
9	50	2	2	1	96.8	15	85	96.8	3.3	17	115	0.7	114	9.7	18	18	4.74	252	9.5	517	0	0	1	0	0	0	0	1	0	1	0	0	1	0	28	15	31	2	0
10	87	1	3	2	100.5	35	85	100.5	2.4	36	131	2.3	366	6.1	18	125	5.42	133	18.8	140	0	0	1	1	0	0	0	0	0	0	0	1	1	0	95	14	75	3	1
11	45	1	2	1	99.3	12	85	99.3	3.9	55	112	3.3	175	9.3	27	48	4.44	67	6.9	276	1	0	1	1	1	0	0	1	0	1	1	1	0	1	39	15	18	4	0
12	56	1	1	1	99.3	16	85	99.3	2.4	45	111	1.3	230	9.1	35	91	3.61	88	26.6	74	0	0	0	0	0	1	0	1	0	1	1	1	1	0	58	15	41	4	1
13	60	1	2	2	99	22	85	99	4	26	245	1.1	200	8.8	40	150	4.3	277	8.3	278	0	0	1	1	0	0	0	1	0	0	1	0	0	0	7	15	29	1	0
14	45	1	2	2	98.9	13	88	98.9	3.6	13	188	1.1	189	9.7	47	122	6.12	95	7.5	270	0	0	0	0	0	0	0	1	0	0	1	0	0	0	21	15	15	0	0
15	71	2	2	1	99.3	16	85	99.3	4.1	21	167	0.7	184	7.4	77	69	4.38	103	9.8	177	1	0	1	0	1	1	0	1	0	0	1	1	1	0	52	15	44	2	0
16	72	1	2	1	97.7	21	88	97.7	4.4	24	185	1.5	73	5.1	57	101	4.12	133	2.9	175	1	0	1	1	0	0	0	1	0	0	1	0	0	0	53	13	45	1	0
17	70	1	3	1	98	21	85	98	3.4	15	146	0.8	139	6.3	27	92	4.65	133	10.1	455	1	0	0	0	0	0	0	1	0	0	0	0	0	0	20	15	25	0	0
18	81	2	2	2	98.2	30	88	98.2	3.3	9	153	1.1	190	6.6	55	74	3.93	122	9.6	275	1	1	1	1	1	1	1	1	0	1	1	1	1	0	104	9	37	5	0
19	90	2	2	2	97.5	32	85	97.5	3.3	19	85	1.1	245	8	50	34	2.92	139	8.3	123	0	0	1	1	1	0	0	0	0	1	0	1	1	0	34	15	39	1	1
20	78	2	1	2	103.2	25	88	103.2	4.1	16	223	0.6	371	7.9	79	132	3.83	40.35	4.5	380	0	0	0	0	0	0	0	0	0	0	1	0	0	0	61	7	42	3	0
21	61	2	1	2	99.9	18	85	99.9	3.2	39	123	6	141	5.5	60	52	4.14	55	8.3	233	0	0	1	1	0	0	0	1	0	0	1	0	0	1	40	14	34	2	0
22	81	1	2	2	98.6	18	85	98.6	4.4	21	138	1.2	113	6.2	63	69	4.38	40.35	7.5	243	1	0	1	1	1	1	0	1	0	0	1	1	1	0	23	15	37	0	0
23	78	2	2	1	99.9	13	85	99.9	4.3	24	189	1	107	6.1	38	102	4.43	246	11.7	404	0	0	1	0	1	0	0	0	0	0	1	1	1	0	85	15	80	0	1
24	74	2	1	2	98.5	14	88	98.5	4.7	22	173	1.1	113	6.5	80	69	3.79	118	6.9	415	0	0	1	1	0	0	0	1	0	0	1	0	0	0	36	14	28	1	0
25	62	2	2	2	97.4	14	88	97.4	4.7	12	259	0.6	195	6.3	42	75	4.9	181	14.6	252	1	0	0	0	0	0	0	0	1	1	1	1	1	0	40	15	25	0	1
26	54	2	2	2	99.6	22	88	99.6	4.3	3	127	0.9	86	12.9	54	60	4.74	66	4.5	261	0	0	1	0	0	0	0	1	0	0	1	0	0	0	29	15	22	0	0
27	63	1	2	1	98.5	17	85	98.5	3.6	29	131	1.2	112	6.3	42	65	4.73	119	9.1	238	0	1	0	1	1	1	1	1	0	0	1	1	1	0	34	15	22	0	0
28	79	2	2	2	102.6	23	88	102.6	4.1	32	174	1.4	207	5.8	37	102	3.76	177	12.4	363	0	0	1	1	0	0	0	1	0	0	1	0	0	0	52	15	36	0	0
29	67	1	2	2	98.6	21	88	98.6	4.4	13	173	0.8	265	9.7	49	103	4.89	111	9.1	235	0	0	1	0	1	0	0	1	0	0	1	0	0	0	25	15	35	0	0
30	66	1	2	1	98.1	17	88	98.1	4.1	16	137	1	170	5.8	49	76	3.86	61	8.1	253	0	0	1	0	1	1	0	1	0	0	1	1	1	0	48	15	44	4	0
31	56	2	3	1	98.3	14	88	98.3	3.8	15	155	1	272	8	73	82	4.31	64	10.1	376	1	0	1	1	0	1	0	1	0	0	1	1	1	1	47	15	37	0	0
32	79	2	2	1	97.5	17	88	97.5	3.2	28	229	0.9	114	6.5	74	78	4	384	7.8	264	0	0	1	0	0	0	0	1	0	0	1	1	1	0	58	15	48	0	0
33	62	1	2	1	97.6	17	85	97.6	3.9	27	111	1.2	192	8.1	43	48	3.2	98	5	153	0	0	1	1	1	0	0	1	0	0	1	0	0	0	30	15	23	0	0
34	62	1	2	1	98.1	20	85	98.1	4.1	25	202	1.1	110	6.2	39	132	4.33	153	8.8	172	0	0	0	0	0	0	0	1	0	1	1	1	1	0	68	13	33	1	0
35	60	1	1	1	99.1	21	85	99.1	2.7	17	149	0.9	267	6.5	26	75	3.99	294	14.7	206	0	0	1	0	0	0	0	1	0	1	1	1	1	0	40	15	32	0	0
36	79	2	1	2	97	15	88	97	4.2	32	156	1.2	92	5.8	67	77	5.44	59	5.9	128	1	0	0	0	0	1	0	1	1	1	1	1	1	0	68	10	33	2	0
37	65	2	2	1	98	15	85	98	3.8	41	167	7.3	194	7.6	42	92	3.41	86	23.6	436	1	0	1	1	1	1	0	1	0	1	1	1	1	1	41	15	37	5	0
38	47	2	2	2	99.3	14	85	99.3	4.2	7	74	0.7	90	6	33	42	3.84	79	8	214	1	0	0	0	0	0	0	1	0	1	0	0	1	0	31	15	23	4	0
39	82	1	3	2	96.8	19	88	96.8	4.6	25	193	1.2	112	6.8	37	128	4.79	139	4.8	171	0	0	0	0	0	0	0	0	0	0	1	0	0	0	31	15	42	0	0
40	70	1	1	1	96.6	14	85	96.6	3.8	21	145	1.1	208	8.6	29	89	5.58	137	7.2	168	1	0	1	0	0	0	0	1	0	0	1	0	1	0	18	15	29	0	0
41	86	2	1	2	97.6	13	85	97.6	3.6	14	130	1	258	6.6	45	14	5.38	98	10.3	249	1	0	1	1	1	1	0	1	0	0	1	0	1	0	42	11	42	1	0
42	67	2	1	2	98.8	23	88	98.8	4.2	84	155	2.9	325	9.8	38	87	3.54	150	6.5	178	0	0	0	1	0	0	0	1	0	0	1	0	0	0	47	15	40	2	0
43	85	2	3	2	97.2	36	88	97.2	3.9	19	164	0.7	101	7.3	48	111	3.44	64	6.4	245	1	0	0	0	0	0	0	1	1	0	1	0	0	0	34	9	33	0	0
44	81	1	2	2	100.8	21	88	100.8	3.8	34	140	1.6	77	8.7	40	66	3.79	170	6.2	212	1	0	1	1	1	1	0	1	0	0	1	0	1	0	78	15	30	0	0
45	68	1	2	2	99.4	16	88	99.4	2.8	24	183	1.4	84	12.1	49	62	4.82	135	11.8	287	0	0	1	1	0	0	0	0	0	0	1	1	1	0	32	15	57	1	0
46	68	2	2	1	97.8	14	88	97.8	3.3	12	341	0.9	157	6.1	60	210	3.04	462	6.2	359	1	0	1	1	1	1	0	1	0	0	1	0	0	0	21	13	34	1	0
47	81	1	2	1	97.8	19	85	97.8	2.9	13	95	0.8	171	8.1	31	43	3.95	103	9.1	138	1	0	0	0	1	0	0	1	0	0	1	0	0	0	14	15	26	0	0
48	74	2	2	1	94.4	19	88	94.4	4.4	22	130	1	228	7.4	48	65	3.85	87	5.7	268	0	0	0	0	0	0	0	1	0	0	0	0	0	0	41	13	49	1	0
49	51	1	2	2	97.4	18	85	97.4	2.2	16	201	0.7	111	5.4	57	124	3.38	98	11.2	81	0	0	0	0	0	0	0	1	0	1	1	1	1	0	125	15	44	4	0
50	86	2	3	1	97.9	21	88	97.9	3.6	51	154	3.2	146	7.7	41	82	3.03	156	10.6	370	1	0	1	1	0	1	0	1	0	0	0	0	0	0	49	15	39	0	0
51	73	1	2	2	98	12	85	98	4.4	22	174	1	382	9	71	76	4.67	134	9.4	244	0	0	0	1	0	0	0	1	0	0	1	1	1	0	35	15	35	1	0
52	77	1	2	2	98.1	17	88	98.1	2.9	101	92	13.3	153	6.6	44	21	2.64	133	2.5	32	0	0	0	1	0	0	0	1	0	1	1	0	0	0	74	15	50	4	0
53	65	1	1	2	98.9	25	88	98.9	2	61	238	9.8	76	7.1	30	143	3.95	231	5.6	220	1	0	0	1	0	0	0	0	0	1	1	0	1	0	89	15	70	10	1
54	92	2	3	1	100.7	22	85	100.7	2.6	30	243	1.1	174	6.7	33	53	3.73	345	8	315	1	0	0	0	0	0	0	0	0	0	0	1	0	0	76	14	55	1	0
55	72	1	2	1	98	16	85	98	4.4	30	171	1.4	115	6.6	22	67	5.4	495	11.8	290	0	0	1	1	1	0	0	1	0	0	1	0	1	0	34	15	46	4	0
56	71	2	2	1	97.7	18	85	97.7	3.9	14	154	0.8	174	6.9	52	59	4.74	217	7	284	1	0	0	1	1	1	0	1	1	0	1	1	1	0	76	15	26	1	0
57	56	1	2	1	97.8	14	85	97.8	4.2	10	151	0.7	102	4.9	56	80	4.74	76	9	181	0	0	1	0	0	0	0	1	0	0	1	0	0	0	19	15	15	0	0
58	62	2	1	2	97.8	24	88	97.8	4.5	31	155	1.3	127	6.2	31	97	4.02	137	10.6	377	0	0	1	0	0	0	0	1	0	0	1	1	1	0	100	15	43	1	0
59	49	2	1	2	99	23	85	99	2.9	8	195	0.5	153	8.8	76	86	4.38	167	5.6	284	0	0	1	1	0	0	0	1	0	0	1	1	0	0	42	15	26	1	0
60	61	1	2	1	97.3	16	85	97.3	4.2	19	126	1	141	6.8	30	55	4.36	204	6	193	1	0	1	1	0	0	0	1	0	0	1	1	1	0	33	15	31	5	0
61	79	2	2	2	98.3	25	85	98.3	3.7	13	151	1.1	100	6.4	62	74	3.92	74	9.5	242	0	0	0	0	0	0	0	1	0	0	1	0	0	0	18	15	24	0	0
62	59	2	3	2	98.4	17	88	98.4	4.4	40	149	1.2	145	7.4	61	77	3.53	56	4.4	283	0	0	1	1	0	1	0	1	0	0	1	0	0	0	46	11	32	3	0
63	71	1	3	1	96.3	17	85	96.3	2.7	51	76	2.1	224	8.5	22	29	3.68	127	6.4	211	1	0	1	1	0	0	0	1	0	0	1	1	0	0	39	14	35	1	0
64	89	2	3	1	98.8	15	88	98.8	4	18	86	1.3	195	6.8	20	31	5.13	177	17.4	308	1	0	0	1	0	0	0	1	0	0	1	0	0	0	55	15	41	0	0
65	49	2	2	1	98.4	17	90	98.4	3	96	102	11.3	208	6.7	32	38	4.25	673	12.7	36	1	0	0	1	0	0	0	0	0	1	0	1	1	1	100	13	70	2	1
66	77	1	1	1	99	14	85	99	4.3	43	153	1.7	109	7.2	33	101	4.06	96	6.8	224	1	0	0	1	0	0	0	1	0	0	0	0	1	0	98	3	71	3	0
67	65	1	1	1	98.1	26	85	98.1	3.9	14	149	0.7	133	6.7	37	75	5.12	185	16.2	329	1	0	1	0	0	0	0	1	1	0	1	0	0	0	37	15	30	0	0
68	81	1	2	2	98	20	90	98	4.4	21	156	1	98	6.2	61	77	4.14	89	3.1	156	1	0	1	0	0	0	0	1	0	0	1	1	0	0	32	15	37	0	0
69	85	2	1	1	98.4	18	90	98.4	2.8	26	168	1	130	6.2	42	63	3.78	313	6.6	716	1	0	1	1	0	1	0	1	0	0	1	0	1	0	40	14	34	1	0
70	48	1	2	1	98	26	85	98	3.6	68	84	11.8	301	6.2	5	3	3.14	378	15.8	330	0	0	0	1	0	0	0	1	0	1	1	1	1	0	100	15	27	0	1
71	71	1	2	1	98.5	30	85	98.5	3.5	17	154	1	201	7.8	33	53	3.68	474	9.6	344	1	0	1	1	1	0	0	1	1	0	1	1	0	0	68	15	42	4	0
72	63	2	2	1	97.8	16	85	97.8	4.4	58	130	1.6	102	8.5	30	50	4.46	248	5.9	223	1	0	0	1	0	0	0	1	0	1	1	0	1	0	37	15	42	5	0
73	60	1	2	1	98	15	88	98	3.4	14	146	1	166	10.8	41	77	4.87	138	9.9	288	0	0	0	0	0	0	0	1	0	0	1	0	0	0	37	15	30	0	0
74	91	2	3	1	98.2	20	88	98.2	3.6	26	166	1.2	89	7	40	97	4.18	147	7.6	233	0	0	0	1	1	0	0	1	0	0	1	1	0	0	64	15	60	1	0
75	56	2	2	1	99.4	13	85	99.4	4.6	11	198	0.7	121	5.7	37	125	4.02	178	5.7	185	0	0	0	0	1	0	0	1	0	0	1	0	1	0	21	15	36	3	0
76	82	1	2	2	98.2	19	85	98.2	3.6	39	205	2	259	8.6	63	105	4.52	183	9.2	227	1	0	0	1	0	0	0	1	0	0	0	0	0	0	54	11	47	0	0
77	68	2	2	1	98.6	21	88	98.6	4.3	10	127	0.7	98	4.8	57	42	3.83	139	7.4	289	0	0	0	0	0	0	0	1	0	0	1	0	0	0	25	15	31	0	0
78	69	2	2	2	98.6	21	88	98.6	4.2	13	183	0.7	129	6.7	50	82	4.22	257	5.4	197	0	0	0	0	0	0	0	1	0	0	1	0	0	0	23	15	20	0	0
79	69	2	1	2	97.8	13	85	97.8	3.1	43	156	1.2	115	6.5	57	56	3.58	115	6	217	0	0	0	1	1	0	0	1	0	0	1	1	1	0	48	15	47	0	0
80	76	2	2	2	97.3	15	85	97.3	3	65	176	2.4	137	7.2	67	93	4.78	79	4.4	159	1	0	1	1	1	1	0	1	0	1	1	1	1	0	51	15	39	5	0
81	74	2	2	1	97.9	19	85	97.9	3.7	12	150	0.8	159	6.6	76	76	4.63	108	7	156	0	0	1	0	1	0	0	1	0	0	1	1	1	0	31	15	35	1	1
82	71	1	2	1	96.8	17	85	96.8	3.7	25	154	1.5	107	6	38	102	4.59	69	9.8	315	0	0	0	1	1	0	0	1	0	0	1	0	0	0	39	15	44	0	0
83	38	2	1	2	99.1	24	88	99.1	4.3	23	234	1.7	106	7.3	40	159	5.02	177	8.5	305	0	0	1	1	0	1	0	1	0	0	1	0	0	0	51	15	28	0	0
84	74	2	3	1	97.3	17	85	97.3	4	20	136	0.9	127	7.3	42	66	4.81	138	10.8	219	1	0	0	0	0	0	0	1	0	0	1	0	0	0	35	14	32	0	0
85	67	1	2	1	101.3	41	85	101.3	2.3	34	65	0.9	273	6.2	7	33	2.44	123	5.2	10	1	0	0	0	0	0	0	0	0	0	0	1	0	0	68	12	58	6	1
86	86	1	3	1	97.6	21	88	97.6	4.2	24	140	1.3	128	6.4	39	73	4.41	140	7.6	276	1	0	1	1	0	0	0	1	0	0	1	0	0	0	43	15	38	2	0
87	67	1	2	1	97.8	22	88	97.8	4.2	22	140	1	161	5.9	45	75	4.81	102	9.5	215	0	0	1	0	0	0	0	1	0	0	1	0	0	0	33	15	24	0	0
88	76	2	2	1	98.5	23	85	98.5	3.3	20	156	0.9	244	8	37	48	4.66	161	7.3	205	0	0	1	0	0	0	0	1	0	0	1	1	1	0	55	15	37	0	0
89	88	1	3	1	99.5	26	85	99.5	3.6	26	142	1.5	101	5.7	52	107	4.26	96	52.4	106	0	0	0	1	0	0	0	1	0	0	0	1	1	0	61	9	80	3	1
90	78	1	2	1	100.3	26	88	100.3	2.5	27	151	1.1	205	7.2	47	24	3.59	42	11.3	373	0	0	1	0	0	0	0	0	0	0	1	1	1	0	70	15	41	1	0
91	88	2	3	1	98	15	85	98	4.5	37	175	1	212	6.9	100	69	2.46	206	8.3	202	1	0	0	0	1	1	0	0	0	0	1	0	0	0	67	6	50	3	0
92	64	2	2	1	99.3	18	85	99.3	4.3	20	145	0.9	158	7	51	70	5.05	122	9.3	317	1	0	1	1	1	1	0	1	0	0	1	1	1	0	30	15	23	4	0
93	79	2	3	1	98.6	22	85	98.6	4.3	33	226	1.1	156	6.7	56	134	4.71	181	5.7	277	1	0	0	1	1	1	0	1	0	0	1	0	0	0	38	15	37	0	0
94	74	2	1	2	97.9	15	88	97.9	5.1	11	136	0.9	161	7	46	72	4.62	91	8.4	228	0	0	0	1	0	0	0	1	0	0	1	0	0	0	27	15	34	0	0
95	74	1	2	2	98	13	88	98	3.4	54	116	6.6	67	6.5	44	42	4.59	123	4.2	221	0	0	1	1	1	1	0	1	0	0	1	0	1	1	58	15	56	1	0
96	62	1	2	2	98.2	17	88	98.2	4.5	8	133	0.7	265	13.5	31	71	4.59	183	8.5	224	0	0	0	0	0	0	0	1	0	0	1	1	0	0	51	14	32	0	0
97	64	2	1	1	98.3	16	85	98.3	3.4	16	142	0.8	287	7.7	19	101	5.38	110	18	264	0	0	1	0	1	1	0	1	0	0	1	0	0	0	37	13	31	1	0
98	68	1	1	1	98.1	18	88	98.1	5.1	15	214	0.9	250	7.9	30	94	4.53	714	4.4	303	0	0	1	0	0	0	0	1	0	0	1	0	0	0	31	15	24	0	0
99	69	2	3	1	98.4	13	85	98.4	4.6	14	234	1	168	6.5	67	127	4.64	202	8.5	368	0	0	0	0	1	0	0	1	0	0	1	0	1	0	16	15	32	1	0
100	70	2	3	2	97.8	21	88	97.8	2.7	23	162	0.7	129	5.2	36	93	3.46	164	11.3	150	1	0	1	0	0	0	0	1	1	0	0	1	1	0	43	15	30	0	0
101	72	2	3	1	100	22	85	100	3.8	8	155	0.5	168	5.9	50	86	3.97	93	12.1	224	0	0	0	0	0	0	0	1	0	0	1	0	0	0	37	9	28	3	0
102	87	1	2	1	98.3	16	85	98.3	3.7	18	162	1.6	137	8.3	30	76	3.66	125	7.6	95	0	0	1	1	0	0	0	1	0	0	1	0	0	0	25	15	30	0	0
103	69	2	2	1	98.8	20	85	98.8	3.7	15	151	0.8	144	6.6	48	73	4.58	149	9.8	255	1	0	1	0	1	1	0	1	0	1	1	1	1	0	38	15	18	0	0
104	68	1	1	1	99.6	24	85	99.6	3.5	26	140	1.6	103	5.8	11	59	4.04	348	16.4	372	0	0	1	0	1	0	0	1	1	0	1	0	0	0	26	15	27	1	0
105	65	2	3	1	98.1	16	85	98.1	3.7	24	137	1	166	7.9	35	40	3.31	108	6.6	222	0	0	1	0	1	1	0	1	0	1	1	1	1	0	67	3	63	1	0
106	77	1	1	1	97.8	22	88	97.8	3.4	12	140	0.9	224	11.2	35	81	4.33	119	12.6	192	1	0	0	0	0	0	0	0	0	0	1	1	1	0	8	15	34	0	0
107	31	1	1	2	98.2	14	85	98.2	3.8	17	115	0.8	148	7.1	36	58	5.27	107	13.3	317	0	0	1	0	0	0	0	1	0	1	1	1	1	0	28	15	6	0	0
108	67	1	1	1	97.7	22	88	97.7	4.4	14	230	0.8	129	6.1	37	134	4.23	295	6.7	187	0	0	1	0	0	0	0	1	1	0	1	0	0	0	26	15	32	0	0
109	77	1	3	2	98.2	19	88	98.2	3.3	23	141	1.2	113	5.5	44	83	5.05	70	8.8	153	1	0	1	1	0	0	0	0	0	0	1	0	0	0	37	15	33	0	0
110	92	1	3	1	96	17	85	96	3.6	52	82	1.7	91	5.6	46	25	2.41	57	9.4	236	1	0	1	1	1	1	0	1	0	0	1	0	1	0	49	15	43	2	0
111	64	1	2	1	98	25	86	98	3.6	22	150	1.2	100	5.6	57	33	4.84	83	6.2	269	1	0	1	1	1	0	0	1	0	0	1	0	1	0	33	14	54	2	0
112	85	1	2	1	95.2	16	85	95.2	4.7	23	159	1.2	98	6.7	43	77	4.42	204	6.1	171	1	0	1	0	0	0	0	1	0	0	1	0	1	0	86	15	65	5	0
113	60	2	1	1	98.6	17	85	98.6	4	23	138	0.9	159	6.5	52	38	5.29	238	11.4	123	0	0	1	1	0	0	0	0	0	1	0	1	1	0	115	15	83	3	0
114	78	2	2	2	101.9	24	88	101.9	3.5	19	116	0.9	147	9	48	52	4.14	177	10.7	121	0	0	1	0	1	1	0	1	0	0	1	0	0	0	44	10	30	3	0
115	59	1	2	1	97.4	31	85	97.4	3.4	28	131	1.4	411	8.5	77	42	4.4	748.95	6.2	228	1	0	1	1	0	1	0	1	0	1	1	1	1	1	68	15	28	0	0
116	70	1	3	2	97.9	28	88	97.9	3	47	92	2	279	9.2	25	52	5.45	75	10.8	142	0	0	1	0	0	0	0	1	0	1	1	0	1	0	39	14	33	1	0
117	53	1	2	2	98	22	88	98	4.1	9	222	0.9	168	7	36	154	4.88	161	11.4	265	0	0	0	0	0	0	0	1	0	0	1	0	0	0	38	13	25	0	0
118	75	1	2	1	96.3	14	85	96.3	4.3	19	186	0.6	224	6.8	29	100	4.59	284	10	212	0	0	0	0	1	0	0	1	0	0	1	1	1	0	29	15	24	0	0
119	88	2	1	2	97.7	31	85	97.7	3.7	43	111	2.1	94	6	51	45	3.11	76	4.5	193	1	0	1	1	1	1	0	1	0	0	1	1	1	1	127	3	98	1	0
120	88	1	2	1	97	23	85	97	3.7	27	166	1.4	162	7	46	87	4.32	166	8.8	177	1	0	1	1	1	1	0	1	0	0	1	1	0	0	86	11	62	4	0
121	80	2	3	1	103	22	85	103	4.4	24	159	1.4	118	5.8	42	95	4.13	111	9.5	319	0	0	1	1	0	1	0	1	0	1	1	0	1	0	91	15	71	6	0
122	74	1	1	1	100.1	16	85	100.1	4.5	18	157	1.3	134	6.8	32	96	3.98	147	10.6	458	0	0	1	0	0	0	0	1	0	0	0	0	1	0	29	15	41	1	0
123	72	2	2	2	98	15	88	98	4.3	36	260	1.7	102	6	57	167	4.05	182	9.3	283	1	0	0	1	1	1	0	1	0	1	1	1	1	0	36	15	28	2	0
124	76	2	3	2	101.2	21	85	101.2	3	55	129	2.1	238	6.8	52	51	3.26	107	5.7	23	0	0	0	0	0	0	0	0	0	0	0	1	1	0	70	11	42	2	0
125	44	1	1	1	100.6	27	88	100.6	3.3	23	224	2	188	5.8	38	142	5.47	564	8.3	214	0	0	0	0	0	0	0	1	0	1	0	1	1	0	74	15	39	7	0
126	58	2	1	2	98.3	19	85	98.3	3.7	15	198	0.6	89	5.9	89	99	3.81	50	5.8	288	1	0	1	0	0	1	0	1	1	0	1	1	0	0	26	15	26	0	0
127	75	2	3	1	98.6	16	90	98.6	4.4	24	249	1.4	199	5.9	41	178	4.45	150	4.6	201	0	0	0	1	1	0	0	1	0	0	1	0	0	0	50	13	43	2	0
128	77	2	1	2	97.6	14	88	97.6	3.8	18	137	1.2	75	6.5	39	78	3.79	98	8.7	185	0	0	0	1	1	1	0	1	0	1	1	1	1	0	61	15	32	1	0
129	83	2	1	2	97.7	13	88	97.7	4.2	9	178	0.7	150	8	51	112	5	76	5.9	344	0	0	1	0	1	0	0	1	0	1	1	1	0	0	85	14	63	8	0
130	70	1	1	1	96.7	20	85	96.7	4.3	19	186	1	182	7.3	45	107	4.73	171	7.5	434	1	0	0	0	1	1	0	1	0	1	1	1	1	0	52	15	30	0	0
131	63	2	2	1	97.6	7	85	97.6	4.4	28	102	1.4	156	8	23	50	3.78	143	10.5	160	1	0	0	1	1	0	0	1	0	1	1	1	1	0	61	15	54	5	0
132	77	2	3	2	96	13	85	96	2.9	15	107	0.8	76	6.7	26	59	4.45	112	6.6	298	1	0	1	0	1	1	0	1	0	0	1	0	0	0	26	15	24	1	0
133	73	1	2	1	97.9	33	88	97.9	2.5	10	103	0.5	82	5.7	34	51	5.41	89	19	317	1	0	0	0	0	0	0	1	0	0	0	1	0	0	29	15	33	0	0
134	82	2	3	1	97.5	16	85	97.5	3.8	14	165	0.8	151	9.2	50	51	3.96	312	9.4	167	0	0	0	0	0	0	0	1	0	0	1	0	1	0	68	4	68	2	0
135	73	2	3	2	98.7	24	85	98.7	4.2	13	116	0.6	133	6.5	30	68	4.57	90	6.7	257	0	0	0	1	1	1	0	1	0	0	1	1	0	0	53	15	30	0	0
136	75	1	3	2	97.2	20	85	97.2	4.4	33	160	1.9	156	6.7	40	98	4.87	108	4.4	188	1	0	1	1	1	1	0	1	0	0	1	1	0	0	64	11	41	2	0
137	61	2	2	2	98	12	85	98	2.7	25	234	1.1	71	5.6	60	152	4.48	108	9.4	318	1	0	1	1	0	0	0	1	0	0	1	0	0	0	45	13	27	0	0
138	86	2	3	1	95.6	17	85	95.6	4.3	38	175	1.4	141	8.7	37	101	4.71	187	9	368	0	0	0	0	1	0	0	1	0	0	1	0	0	0	33	15	37	0	0
139	83	2	2	2	98	18	85	98	3.9	26	95	0.9	174	6.7	39	39	3.17	85	11.1	203	1	0	1	0	0	0	0	1	0	0	1	0	0	0	39	13	34	1	0
140	72	2	2	1	99.6	11	85	99.6	4.1	20	154	1	122	6.8	48	95	3.47	158	9.2	353	1	0	1	1	1	1	0	1	0	0	1	1	1	0	43	12	55	3	0
141	72	1	2	1	98.6	12	85	98.6	2.9	31	117	1.3	135	8.7	54	37	3.12	132	9.4	134	0	0	1	1	1	1	0	1	0	1	1	1	1	0	41	15	48	6	0
142	73	2	2	2	96.7	17	88	96.7	4.2	18	168	1	81	7.7	59	91	3.95	91	7.5	225	1	0	0	0	0	0	0	0	0	0	1	0	1	0	59	15	43	0	0
143	63	1	3	1	98.8	14	85	98.8	3.7	64	95	9.3	84	4.5	31	38	3.25	59	8.8	280	0	0	1	1	1	0	0	1	0	1	1	1	1	1	111	3	81	8	0
144	92	2	1	2	99	31	88	99	3	39	154	2.3	133	6.4	35	90	3.75	147	8.3	265	1	0	1	1	0	0	0	1	0	0	1	0	0	0	49	15	39	1	0
145	78	2	2	2	95.9	16	85	95.9	3.6	20	165	0.8	87	5.8	42	99	3.52	118	6.1	186	1	0	0	1	1	1	0	1	1	0	1	0	0	0	47	15	37	0	0
146	74	1	3	1	98.2	20	85	98.2	3.4	53	194	2.4	281	8.7	25	107	3.65	312	11.6	213	1	0	1	1	0	0	0	1	0	0	1	0	0	1	45	14	38	1	0
147	70	1	2	1	99	16	85	99	1.9	34	155	1.9	335	6.8	49	96	3.54	52	7.4	297	0	0	1	0	1	1	0	1	1	0	1	0	1	0	52	15	40	2	0
148	76	2	2	2	97.5	29	88	97.5	4.2	17	129	1.4	228	7.8	38	76	3.68	73	7.9	406	0	0	0	1	0	0	0	1	0	0	1	1	1	0	57	15	38	1	0
149	89	1	2	1	100.3	14	85	100.3	4.4	34	127	1.1	172	8	34	62	4.65	189	8.5	155	1	0	0	1	1	1	0	0	0	0	1	1	1	0	76	15	78	1	0
150	66	1	2	1	98.4	16	85	98.4	3.1	19	132	0.9	176	5.9	36	78	2.7	88	10.8	105	0	0	0	0	0	0	0	1	0	0	1	1	0	0	37	15	30	0	0
151	92	1	3	1	97.2	18	88	97.2	3.7	36	163	1.3	242	8.2	52	123	4.23	113	6.3	137	1	0	0	0	0	0	0	1	0	0	1	0	0	0	60	9	56	4	0
152	79	2	3	2	98.5	14	88	98.5	4.3	19	191	0.9	81	6.1	56	116	4.08	96	8	287	1	0	1	1	1	1	0	1	0	0	1	0	1	0	15	15	43	2	0
153	73	1	3	1	98	18	88	98	3.8	23	235	1.4	162	7.2	46	163	4.57	132	11.9	326	0	0	1	1	1	1	0	1	0	0	1	0	1	0	45	14	37	1	0
154	60	1	1	2	98.2	20	85	98.2	3.6	12	130	0.9	160	6	57	51	4.75	108	6	190	0	0	1	1	0	1	0	1	0	0	1	1	0	1	54	12	36	0	0
155	77	1	2	1	98	18	85	98	3.9	26	98	1.7	178	6.4	37	39	4.02	112	8.3	175	1	0	1	1	1	0	0	1	0	0	1	1	0	0	34	15	24	0	0
156	77	2	3	1	97.1	21	88	97.1	2.9	31	137	0.7	201	6.5	60	65	4.53	60	9.5	264	1	0	0	0	1	1	0	1	0	1	1	1	1	0	84	14	44	1	0
157	63	1	2	1	98.6	12	85	98.6	4.6	20	88	0.9	229	6.9	14	37	4.8	183	5.1	163	1	0	1	1	0	0	0	1	0	0	1	1	1	0	49	15	28	5	0
158	54	2	2	1	98.9	14	85	98.9	3.9	37	114	2	186	8.2	53	49	3.12	59	17.9	332	0	0	1	1	1	1	0	1	0	0	1	0	1	0	40	14	29	0	0
159	67	1	2	1	97.3	17	85	97.3	3.7	60	201	3.5	86	5.9	57	118	4	129	7.8	305	0	0	1	1	1	0	0	1	0	0	1	0	1	0	53	15	35	5	0
160	56	1	1	1	97.9	16	88	97.9	3.2	9	196	1	250	10.5	29	127	5.35	205	12.4	229	1	0	0	0	0	0	0	1	0	0	1	0	0	0	24	15	19	0	0
161	81	1	3	1	98.7	12	88	98.7	4.3	18	118	0.9	249	8	34	67	4.82	85	9.2	126	1	0	1	0	1	0	0	1	1	1	1	1	1	0	64	14	33	0	0
162	85	2	3	1	98.4	14	85	98.4	2.2	21	50	1	221	6.5	33	3	3.59	40.35	12.6	404	0	0	1	0	0	0	0	1	0	1	0	1	1	0	27	15	39	2	0
163	88	1	2	1	99.6	14	85	99.6	4.6	20	103	1	111	6.2	23	103	4.51	257	7.8	245	1	0	0	0	1	0	0	1	0	1	1	1	1	0	42	15	37	1	0
164	69	1	2	1	97.8	21	88	97.8	3.4	10	136	0.6	195	6	39	78	4.5	93	4.5	277	0	0	0	0	0	0	0	0	0	1	1	1	0	0	33	15	32	3	0
165	90	2	3	1	97.7	22	85	97.7	3.9	25	147	1.1	182	7.3	43	83	3.82	107	6.1	185	1	0	1	1	0	1	0	0	0	0	1	0	0	0	30	15	26	0	0
166	50	1	1	1	98.1	19	85	98.1	3.7	19	153	1.5	93	5.1	49	80	4.96	119	11.4	321	1	0	1	1	0	1	0	1	0	1	1	1	1	0	69	15	20	1	0
167	82	1	3	2	97.1	20	85	97.1	3.9	118	119	3.6	302	6.5	40	59	3.59	99	5	140	1	0	1	1	1	1	0	1	1	1	1	1	0	1	50	14	36	4	0
168	57	1	3	1	86.4	22	88	86.4	3.7	16	93	1.1	142	5.6	32	74	4.43	130	16.1	410	0	0	0	1	0	0	0	0	0	1	0	0	1	0	73	15	28	4	0
169	64	1	2	2	98.5	11	88	98.5	3.9	12	156	0.7	245	11.4	58	62	4.58	179	5.8	151	0	0	1	0	0	0	0	1	0	0	1	0	1	0	39	12	25	2	0
170	73	1	2	2	99.1	16	85	99.1	3.4	15	97	0.9	102	6.1	40	39	4.31	92	7.6	246	1	0	0	0	0	1	0	1	0	1	1	1	1	0	60	15	35	3	0
171	77	2	2	1	97.6	19	88	97.6	4.4	24	278	1	173	6.9	57	167	4.88	270	8.5	257	1	0	1	1	1	1	0	1	1	0	1	1	1	0	42	15	31	0	0
172	54	1	2	1	97.7	28	85	97.7	3.3	20	174	0.7	101	6.2	32	98	4.6	220	7.7	205	0	0	1	0	0	0	0	1	0	1	1	0	1	0	67	15	65	0	0
173	70	1	2	2	98.1	16	88	98.1	3.8	15	206	0.7	203	9	44	139	4.43	116	9.6	247	0	0	0	0	0	0	0	1	0	0	1	0	0	0	20	15	28	0	0
174	82	2	3	1	96.9	15	85	96.9	3.6	33	119	1.4	249	5.5	47	56	2.45	78	9.9	251	1	0	1	1	1	1	0	1	0	0	1	1	0	0	35	15	35	1	0
175	58	1	3	1	100.2	18	85	100.2	3.3	14	166	0.7	287	9	32	86	5.2	122	21.9	409	1	0	1	0	0	0	0	1	0	0	1	1	1	0	41	15	29	0	1
176	83	2	2	1	98.5	22	85	98.5	3.1	18	138	1.1	90	6.1	64	78	2.68	170	5.7	315	1	0	1	0	1	0	0	1	0	1	1	1	0	0	54	15	58	0	0
177	92	2	1	2	98.1	21	85	98.1	2.7	22	152	1.2	115	6.2	69	72	3.98	55	6.9	212	0	0	1	1	0	1	0	1	0	0	0	0	0	0	31	15	30	1	0
178	69	1	3	1	99.9	16	85	99.9	2.7	24	160	0.8	60	5.5	31	49	4.95	402	15.5	191	0	0	0	0	0	0	0	0	0	0	0	1	1	0	41	15	34	0	1
179	68	2	2	1	99.4	16	88	99.4	4	17	112	0.6	93	7.3	49	38	3.85	123	8.8	302	0	0	1	0	0	0	0	1	0	0	1	0	0	0	10	15	22	0	0
180	81	1	2	1	97.6	27	85	97.6	3.1	11	247	0.8	110	5.4	48	120	3.64	177	8.4	223	1	0	1	1	0	0	0	0	0	1	1	1	1	1	76	6	59	4	0
181	70	1	3	2	99.1	25	85	99.1	3.3	16	190	1	295	9.9	30	107	5.28	264	4.7	391	1	0	1	1	1	1	0	1	0	0	1	0	0	0	35	15	37	0	0
182	67	2	2	2	97.6	14	85	97.6	3.5	16	144	0.8	259	8.9	42	65	3.26	187	8.5	263	1	0	1	1	1	1	0	1	0	0	1	0	1	0	46	15	28	1	0
183	52	1	2	2	98.1	19	85	98.1	4.3	13	172	0.9	94	6	35	112	5.33	124	7.9	266	1	0	0	1	1	1	0	1	1	1	1	1	1	0	23	15	26	3	0
184	68	2	3	2	98.5	29	88	98.5	4.7	19	180	0.7	252	6.5	31	46	3.7	88	8.4	320	0	0	1	0	0	0	0	1	0	0	1	1	1	0	35	15	30	0	0
185	68	1	2	2	99.5	18	85	99.5	3.5	11	181	0.6	149	7.1	31	125	3.45	126	8.5	194	0	0	1	0	0	0	0	1	0	0	1	0	0	0	42	11	27	2	0
186	80	2	1	1	98.4	28	88	98.4	3.9	23	122	0.7	134	7.3	29	56	5.39	177	12.6	270	0	0	1	1	0	0	0	0	0	0	0	0	0	0	38	15	42	0	0
187	76	1	1	1	100.2	13	88	100.2	3.9	18	84	1.5	300	7.6	41	43	4.65	61	13	186	1	0	1	0	1	0	0	1	0	1	1	1	1	0	67	15	50	4	0
188	61	1	2	1	101.4	22	85	101.4	3.1	21	68	1.4	176	6.7	43	9	5.74	80	7.7	305	1	0	0	0	1	0	0	1	0	1	1	1	1	0	50	13	32	0	0
189	72	1	2	1	98.7	14	90	98.7	4.2	20	178	0.9	166	6.7	69	83	5.18	131	8.4	310	0	0	1	0	0	0	0	1	0	0	1	0	0	0	38	15	31	2	0
190	67	1	2	1	96.9	12	85	96.9	3.4	28	99	1.4	138	7.2	23	30	5.08	228	10.7	255	0	0	1	1	1	1	0	1	0	0	1	0	1	0	41	15	33	1	0
191	68	1	2	2	98.8	16	88	98.8	3.7	25	212	1.2	190	5.9	35	129	5.05	137	15.8	211	1	0	0	0	0	0	0	1	0	1	1	1	1	0	50	15	28	0	0
192	68	2	2	1	98.1	20	85	98.1	4.1	24	146	0.7	103	5.5	34	84	4.56	137	7.5	246	1	0	0	0	0	0	0	0	0	0	0	0	0	0	33	15	31	0	0
193	66	1	3	1	98.9	15	85	98.9	3.6	10	157	0.6	105	5.9	44	85	3.73	140	6.9	256	0	0	0	1	0	1	0	1	0	0	1	1	1	0	28	15	25	1	0
194	64	2	2	2	99.1	16	85	99.1	3.5	17	130	0.8	220	9.3	44	65	3.43	179	4.9	89	0	0	1	0	0	0	0	1	0	1	1	1	1	0	36	15	26	0	0
195	75	2	1	2	97.7	14	88	97.7	3	62	118	1.6	131	6.5	40	81	4.63	148	8.7	119	1	0	1	1	0	1	0	1	0	0	0	0	0	0	106	14	52	1	0
196	75	2	1	2	97.8	19	88	97.8	3.9	12	186	0.8	241	7.1	71	104	4.43	55	6.4	277	1	0	1	0	0	0	0	1	0	1	1	1	1	0	45	11	36	2	0
197	73	1	2	1	97.1	14	85	97.1	2.9	36	129	1.8	202	6.7	67	72	3.86	129	12.1	237	1	0	0	1	0	0	0	0	0	0	1	1	1	0	54	15	43	2	0
198	53	2	1	2	98.1	14	85	98.1	4.1	15	183	0.8	219	7.2	38	107	4.35	188	9.5	244	0	0	1	0	0	1	0	1	0	0	1	0	0	0	28	15	17	0	0
199	68	2	3	2	97.5	26	85	97.5	4.1	84	116	12	86	6.8	25	56	4.05	176	8.7	191	1	0	1	1	0	0	0	1	0	0	1	0	1	0	44	15	38	0	0
200	68	1	2	1	98.6	12	85	98.6	3.7	22	167	0.7	138	7.7	49	61	4.42	179	5.6	152	1	0	1	1	1	0	0	1	0	0	1	0	1	0	37	15	42	6	0
201	89	2	2	1	98	18	88	98	2.9	20	172	0.8	126	5.3	67	93	4.32	60	8.9	148	1	0	0	0	0	0	0	1	0	0	0	0	0	0	31	15	29	1	0
202	92	2	3	1	97.3	28	85	97.3	4	18	304	0.9	143	7.8	60	204	4.72	200	8.7	235	0	0	0	0	0	0	0	1	0	0	1	0	0	0	43	13	58	1	0
203	42	2	1	2	93	22	85	93	3.7	38	160	6	43	6.1	69	72	5.93	96	4.8	288	0	0	1	1	0	0	0	1	0	1	1	0	0	0	59	15	35	9	0
204	82	2	1	1	101.9	15	88	101.9	4	16	269	0.7	101	6.4	60	161	4.58	174	7.3	359	1	0	1	0	0	0	0	1	0	0	1	0	1	0	16	15	33	2	0
205	79	2	1	2	97.9	23	85	97.9	4.1	21	226	0.9	151	6.6	58	148	3.48	98	8.5	307	0	0	1	0	1	0	0	1	0	1	0	1	1	0	77	11	42	3	0
206	71	1	1	1	99.7	30	85	99.7	3.6	41	142	1.6	156	6.3	54	73	4.11	77	11.7	68	0	0	1	0	0	0	0	1	0	0	1	1	0	0	84	13	59	6	0
207	78	1	2	1	98.1	24	88	98.1	3.9	25	143	0.7	261	8	41	84	3.92	90	10.1	236	1	0	1	0	1	1	0	1	0	0	1	0	1	0	41	15	29	0	0
208	86	2	3	1	97.9	13	88	97.9	4.2	60	223	2.2	208	8.6	32	124	3.68	403	7.9	203	0	0	0	1	1	0	0	1	0	0	1	0	1	0	43	15	48	0	0
209	73	1	2	1	97.8	18	88	97.8	3.4	14	212	1.1	170	8	31	152	3.95	143	6.6	273	1	0	1	1	1	1	0	1	1	1	1	1	1	0	17	15	34	2	0
210	61	1	1	1	97.6	16	85	97.6	3.5	32	159	1.9	152	7	41	143	4.34	123	9.5	193	0	0	1	1	1	1	0	1	0	0	1	1	1	1	37	15	25	0	0
211	84	2	2	1	97.7	12	85	97.7	4	39	153	1.5	106	6.7	65	68	3.49	98	6.4	336	1	0	1	1	0	1	0	1	0	0	1	0	0	0	48	15	50	2	0
212	59	1	2	2	98.8	21	85	98.8	4.5	10	74	0.9	213	6.3	35	30	4.86	46	11.7	323	0	0	1	0	0	0	0	1	0	0	1	0	0	0	20	15	24	1	0
213	66	2	3	1	98.5	16	85	98.5	4	20	137	1.1	107	9.5	39	66	4.48	162	12.7	240	1	0	1	0	1	0	0	1	0	0	1	1	1	1	30	15	25	0	0
214	78	1	2	2	97.3	19	85	97.3	3	27	128	1.5	191	6.2	27	78	4.66	116	6	191	1	0	1	1	0	1	0	1	0	0	1	1	1	0	52	9	38	1	0
215	62	2	3	1	97.9	24	88	97.9	4.1	22	175	0.8	134	7	38	116	4.28	103	13.2	277	0	0	0	0	0	0	0	1	0	0	1	0	0	0	27	14	23	0	0
216	66	2	1	1	98.7	13	88	98.7	4.4	13	169	0.7	240	6.9	47	106	4.49	82	10.9	258	1	0	1	0	1	0	0	1	0	0	1	0	0	0	38	13	29	0	0
217	65	1	1	1	97.4	10	85	97.4	4.7	18	226	1.1	125	6.1	42	151	4.95	163	5.6	217	0	0	1	1	0	0	0	1	0	0	1	0	0	0	19	15	40	1	0
218	67	1	2	2	98.4	16	90	98.4	3.1	54	180	3.5	109	5.5	32	92	3.46	281	6.6	196	0	0	1	1	1	0	0	1	0	0	1	0	0	1	64	12	43	6	0
219	80	2	1	2	97.5	28	88	97.5	4	17	120	0.8	253	6.4	34	14	5.06	362	7.2	156	1	0	1	0	0	0	0	1	0	0	1	0	0	0	49	10	31	2	0
220	92	1	2	1	97.8	11	85	97.8	2.9	42	191	1.5	152	5.6	54	126	2.66	123	10.2	196	1	0	1	1	0	0	0	1	0	1	1	1	1	0	114	15	42	0	0
221	73	1	2	1	98.9	13	85	98.9	4.1	14	121	0.8	145	6.7	30	63	4.72	138	6	267	0	0	0	0	0	0	0	1	0	1	1	1	1	1	54	15	39	0	0
222	65	1	1	2	99	22	85	99	4.3	14	205	1.2	239	11.1	51	129	5.22	127	9.9	239	0	0	1	0	0	0	0	1	0	0	1	1	1	0	32	15	28	1	0
223	76	2	3	1	97.7	17	85	97.7	3.5	15	127	0.8	246	6.5	42	69	4.01	80	10.5	289	1	0	1	0	0	0	0	1	0	1	0	0	0	0	57	15	45	0	0
224	78	1	3	1	97.7	21	85	97.7	3.9	13	197	1.1	197	6.7	48	105	4.24	221	9.7	268	1	0	1	1	1	1	0	1	0	0	1	1	0	0	34	15	35	1	0
225	91	2	3	2	97.5	17	88	97.5	4.1	17	162	1.1	106	6.4	99	50	3.45	66	5.4	255	1	0	0	1	0	0	0	1	0	0	1	1	0	0	66	5	63	4	0
226	71	1	2	2	98.7	9	85	98.7	4.3	17	178	1.5	151	6.7	44	82	4.12	119	12.3	155	0	0	1	1	0	0	0	0	0	0	1	0	0	0	28	15	35	0	0
227	78	1	1	1	98.7	41	85	98.7	2.6	15	201	1.1	298	6.5	10	158	3.54	97	9.6	240	0	0	1	0	0	0	0	1	0	1	1	1	0	0	69	12	44	6	0
228	74	2	2	1	99.7	16	88	99.7	3.8	15	176	0.6	84	6.8	54	99	3.67	117	8.1	232	0	0	1	0	0	0	0	1	0	0	1	0	0	0	69	14	28	2	0
229	68	2	1	2	97.8	14	85	97.8	4.2	20	159	1.5	332	7.1	60	76	4.19	115	3.4	193	0	0	0	1	1	0	0	1	0	0	1	1	1	0	67	14	27	1	0
230	91	2	1	1	100.1	19	88	100.1	3.4	11	120	0.5	301	7.4	66	40	4.15	69	21.1	291	0	0	0	0	0	0	0	1	0	0	1	0	0	0	51	10	43	3	0
231	36	1	2	1	97.2	17	85	97.2	4.9	20	276	1.2	98	6.7	27	82	4.08	748.95	7.9	266	0	0	1	0	0	0	0	1	1	0	1	0	0	0	28	15	25	0	0
232	70	2	3	1	98.4	14	85	98.4	4.5	28	243	1.2	99	6.1	62	150	3.45	156	6	281	0	0	0	0	1	0	0	1	0	0	1	1	1	0	19	15	26	2	0
233	50	1	3	2	97.6	16	85	97.6	3.5	12	228	1	177	8.8	54	101	5.03	365	4.9	204	0	0	0	0	0	0	0	1	0	0	1	1	1	0	36	15	32	1	0
234	70	1	2	2	98.5	17	85	98.5	4.6	22	192	1.3	112	5.9	63	118	4.73	54	6.4	217	1	0	1	1	0	0	0	1	0	1	1	0	1	1	31	15	20	0	0
235	86	2	3	1	99.1	19	85	99.1	2.9	18	97	0.7	235	7.5	38	43	2.78	252	18.7	282	1	0	0	0	0	0	0	1	0	0	1	1	1	0	20	15	26	0	0
236	89	2	2	1	97.6	17	85	97.6	4.4	22	224	0.9	200	6.2	68	123	4.21	166	8.7	269	0	0	0	0	0	0	0	1	0	0	1	0	0	0	43	15	31	0	0
237	88	1	2	1	97.7	14	85	97.7	3.8	15	114	1	121	5.8	42	52	4.43	100	6.5	75	0	0	1	1	1	0	0	1	0	0	1	0	1	0	25	15	37	0	0
238	70	2	2	1	98.6	15	85	98.6	3.9	36	115	1.2	163	7.3	36	48	2.99	131	5.2	140	1	0	1	0	1	0	0	1	0	0	1	1	1	0	49	15	40	3	0
239	82	1	2	1	99.2	24	90	99.2	4.2	8	117	1.1	196	6.4	30	54	5.37	163	10.9	164	1	0	1	0	0	0	0	1	0	1	1	0	0	0	80	15	63	8	0
240	56	1	3	2	100.2	20	85	100.2	4.3	10	234	1.5	317	10	34	168	5.16	734	12.5	379	0	0	0	0	0	0	0	1	0	1	1	1	1	0	28	15	19	2	0
241	65	1	2	1	98	18	85	98	4.4	30	148	1.4	102	6	43	88	5.23	86	7.4	242	1	0	0	1	1	1	0	1	0	1	1	1	1	1	33	15	45	4	0
242	60	1	2	1	97.9	18	85	97.9	3.4	21	149	2.1	160	6.3	77	60	4.94	62	8	122	0	0	1	1	1	0	0	1	0	1	1	1	1	1	49	15	37	4	0
243	87	2	1	2	97.9	18	88	97.9	3.9	20	131	1.1	89	6.7	34	28	3.98	345	4.5	249	1	0	1	1	1	1	0	1	0	0	1	0	0	0	14	15	24	1	0
244	66	2	2	2	98.3	20	85	98.3	4.4	38	104	1.5	202	7.1	37	42	3.93	124	6.2	332	0	0	0	1	0	0	0	1	0	0	1	0	0	0	39	14	27	3	0
245	69	1	1	1	97.9	9	85	97.9	3.5	20	126	1	330	6.1	43	36	4.17	98	7.3	168	1	0	0	0	0	0	0	1	0	1	1	1	1	0	44	15	28	4	0
246	60	1	1	2	97.9	16	88	97.9	2.9	34	123	1.6	173	6.7	42	95	2.93	270	5.6	86	0	0	0	0	0	0	0	1	0	1	1	0	1	0	68	15	55	6	0
247	53	2	1	2	98.7	15	85	98.7	3.3	16	158	0.9	128	6.1	32	100	3.75	130	13.2	384	0	0	1	0	0	0	0	0	0	0	1	1	1	0	33	15	32	4	0
248	61	2	2	1	97.7	18	85	97.7	3.8	38	180	1.6	438	8.5	74	85	3.24	106	7.1	231	0	0	0	1	0	0	0	1	0	0	1	0	0	0	47	15	29	1	0
249	65	1	2	1	97.9	22	90	97.9	4.2	21	138	0.9	119	6.2	55	58	2.55	125	8.6	244	1	0	1	0	1	0	0	1	0	1	1	1	1	0	93	6	51	0	0
250	68	1	1	1	99.6	36	85	99.6	4.3	20	176	1.1	138	6.6	47	101	4.14	140	4.6	106	1	0	1	1	1	1	0	1	1	0	1	1	0	0	73	15	48	4	0
251	62	1	1	1	97.7	14	85	97.7	3.4	18	243	1	254	8.5	13	145	4.89	312	6.2	198	0	0	0	1	0	0	0	1	0	0	1	1	1	0	53	15	43	7	0
252	79	1	3	1	99	23	85	99	4.1	32	213	1.6	158	7.6	48	142	4.45	115	8.7	251	1	0	0	1	1	0	0	1	0	1	1	0	1	0	51	15	45	6	0
253	45	1	1	2	98	20	88	98	4.6	7	209	0.5	239	9.9	42	122	5.83	223	11.2	266	0	0	1	0	0	0	0	1	0	0	1	1	0	0	22	14	15	0	0
254	80	2	3	1	97.5	19	85	97.5	2.6	36	111	1	211	6.9	21	45	3.19	155	15.7	233	0	0	0	1	0	0	0	0	0	1	1	1	0	0	70	14	72	6	0
255	79	1	1	1	97.8	15	88	97.8	4.2	20	176	1.1	140	7	35	99	5.25	209	6.4	193	1	0	0	0	0	0	0	1	0	0	0	0	0	0	23	15	26	0	0
256	76	2	3	1	98.3	23	88	98.3	2.9	16	182	1	108	7.1	53	103	4.64	128	6.9	278	1	0	0	1	1	1	0	1	1	1	1	0	0	0	32	15	32	0	0
257	57	2	1	1	100	38	88	100	3.2	20	148	0.7	206	8.4	34	82	4.64	161	7.8	300	0	0	1	0	1	0	0	1	0	0	1	0	1	0	37	15	34	0	0
258	69	1	1	1	97.9	21	88	97.9	3.8	18	155	1.1	150	7.4	38	78	5.05	194	14.3	209	1	0	0	0	0	0	0	0	0	0	1	0	0	0	17	15	18	0	0
259	70	2	2	1	98.8	16	88	98.8	3.6	23	186	1.3	143	6.6	40	90	3.46	278	8.2	201	0	0	0	0	0	0	0	1	0	0	1	0	0	0	24	15	28	0	0
260	73	2	3	2	98.1	20	88	98.1	3.8	83	164	3.5	91	4.7	107	27	2.16	152	5.2	153	1	0	1	1	0	0	0	1	0	1	1	1	1	1	48	10	37	2	0
261	58	2	2	1	98.7	20	88	98.7	2.8	15	173	0.7	187	7.7	43	78	3.75	262	7.5	438	0	0	0	0	0	0	0	1	0	0	1	1	0	0	31	15	34	0	0
262	55	1	2	1	98.1	22	85	98.1	3.8	19	208	0.8	110	7.5	74	111	4.63	116	7.3	245	0	0	1	0	1	0	0	1	0	0	1	0	0	0	12	15	20	0	0
263	57	1	3	2	98.6	23	85	98.6	2.9	73	242	4.9	106	7.1	53	114	3.03	54	10.8	261	0	0	1	1	0	0	0	1	0	0	1	0	0	1	59	15	35	4	0
264	41	1	3	2	98.2	18	88	98.2	5	9	229	1	194	10.1	53	154	5.43	108	8.1	335	0	0	0	0	0	0	0	1	0	0	1	0	0	0	23	15	13	0	0
265	65	1	2	1	97.7	17	88	97.7	3.4	20	135	0.8	90	5.8	42	70	4.43	115	16	259	0	0	1	0	1	0	0	1	0	0	1	0	1	0	21	15	21	0	0
266	70	1	1	2	98	14	85	98	4.2	18	126	1.4	113	5.6	52	53	3.94	103	7.7	165	1	0	0	1	0	1	0	1	0	0	1	0	0	0	33	15	23	0	0
267	64	1	1	1	96.5	16	88	96.5	4	23	230	1	130	8	37	156	5.32	185	7.3	166	0	0	0	0	0	0	0	1	0	0	1	1	1	0	41	15	44	0	0
268	60	1	2	2	98.8	21	88	98.8	4.9	21	138	1.1	85	7.5	32	63	4.48	213	7.3	185	0	0	1	1	0	1	0	1	0	0	1	0	0	0	40	13	30	1	0
269	82	2	2	1	97.8	17	85	97.8	3.9	19	158	0.7	78	7.2	52	79	4.69	134	10.5	472	1	0	0	0	0	1	0	1	1	0	0	0	1	0	27	15	24	0	0
270	69	1	2	2	97.9	24	85	97.9	4.3	17	147	0.9	148	6.8	37	67	4.86	215	9	291	1	0	0	0	0	0	0	1	0	1	1	0	0	0	22	15	25	0	0
271	51	1	2	1	98.6	39	88	98.6	4.1	12	183	1.1	194	7.1	27	120	5.19	180	11.6	286	0	0	1	0	0	0	0	1	0	0	0	0	0	0	18	15	13	0	0
272	76	2	2	2	98.2	17	88	98.2	4	16	253	0.8	163	7	66	145	3.99	212	4.8	252	0	0	1	0	0	0	0	1	0	0	1	0	0	0	20	15	28	0	0
273	87	1	2	2	101.1	17	85	101.1	4.2	17	149	1.4	345	11.2	60	77	5.01	61	6.9	252	1	0	1	1	1	1	0	1	0	0	1	1	1	0	28	15	35	0	0
274	76	1	2	2	97.5	20	88	97.5	4.4	25	114	1.1	135	8.4	30	46	4.09	189	13.1	432	1	0	1	1	1	0	0	1	0	0	1	1	0	0	34	15	37	1	0
275	73	2	2	2	102	26	85	102	2.9	11	127	0.7	179	6.5	36	72	3.3	102	17.2	186	1	0	0	0	0	1	0	1	0	1	1	1	1	0	118	14	86	3	1
276	57	2	1	1	97.5	16	88	97.5	3.5	21	213	0.8	389	8.7	54	143	5.04	82	8.2	245	0	0	0	0	0	0	0	1	0	0	1	0	0	0	27	15	26	0	0
277	58	1	1	2	97.7	11	85	97.7	3.8	15	145	0.9	279	10.1	68	59	6.25	90	8.9	374	0	0	1	1	1	0	0	1	0	0	1	0	0	0	47	15	36	2	0
278	77	1	2	1	98.3	32	88	98.3	3.4	21	127	0.8	185	6.9	21	73	4.24	164	5.4	34	1	0	1	0	1	0	0	1	1	0	1	1	1	0	97	7	40	3	0
279	72	2	1	2	97.5	24	85	97.5	4.1	14	193	0.9	155	8.6	65	97	1.69	155	2.9	103	0	0	1	0	0	0	0	1	0	0	1	0	0	0	41	15	33	1	0
280	45	1	1	1	99.5	35	85	99.5	2.9	16	187	1	313	11.9	49	109	5.87	144	11.6	278	0	0	1	0	0	0	0	1	0	0	1	1	1	0	62	11	24	0	0
281	49	2	1	1	101.5	15	85	101.5	2.6	17	198	0.6	385	11.6	32	123	5.76	217	10.6	222	0	0	0	0	0	0	0	0	0	0	0	1	1	0	48	15	27	1	0
282	81	1	3	1	98.6	18	88	98.6	4.3	18	150	0.8	129	6.1	43	84	4.63	82	12.2	207	1	0	1	0	0	0	0	1	0	0	1	0	0	0	35	15	42	0	0
283	61	2	3	1	98.4	19	88	98.4	4	12	196	0.6	158	6.7	30	125	4.11	205	9.9	172	0	0	0	0	0	0	0	1	0	0	1	0	0	0	7	15	20	0	0
284	70	1	2	1	98.3	17	88	98.3	4	26	148	1.2	263	8.9	37	90	4.83	105	21	52	0	0	1	0	0	0	0	1	0	0	1	0	0	0	38	15	49	0	0
285	88	2	3	2	97.5	16	88	97.5	4.1	28	112	1	221	6.4	57	40	4.92	73	8.3	237	1	0	1	1	0	0	0	1	0	0	1	0	1	0	59	15	33	0	0
286	54	1	1	2	97.8	20	85	97.8	3.8	40	145	2.3	159	8.4	55	77	4.03	63	5.1	275	1	0	1	1	1	1	0	1	0	0	1	1	1	1	61	15	40	3	0
287	72	1	3	2	98.1	23	85	98.1	3.8	17	167	1.1	199	10.2	30	104	3.4	163	7.3	370	1	0	1	0	0	0	0	1	0	1	1	0	1	0	37	15	43	1	0
288	79	1	2	2	100.2	10	85	100.2	4.2	13	184	0.9	90	6.1	57	115	5.03	61	5.6	178	0	0	0	1	0	0	0	0	0	0	1	0	0	0	41	14	29	1	0
289	62	1	1	1	97.3	11	88	97.3	3.3	19	160	1.2	120	12.1	33	88	4.28	195	19.4	260	0	0	1	0	1	0	0	1	0	0	1	0	0	0	34	15	18	0	0
290	70	1	1	2	97.5	18	88	97.5	4.6	13	168	0.7	132	6.6	51	98	3.12	96	178.6	368	1	0	1	1	0	0	0	1	0	0	1	0	1	0	43	15	56	0	0
291	51	1	1	2	100.2	20	85	100.2	4	8	202	1	224	10	47	94	4.92	307	12.2	371	1	0	1	0	0	0	0	1	0	0	1	1	1	0	25	15	27	0	0
292	77	2	3	1	98.9	15	85	98.9	3	26	100	1.2	152	7.1	28	78	3.57	125	11.2	211	1	0	1	0	0	0	0	1	0	0	1	0	0	0	24	14	31	1	0
293	87	1	2	2	96.1	16	85	96.1	4.1	22	105	1.3	50	9.1	46	46	4.81	66	7.1	174	1	0	1	1	1	1	0	1	0	0	1	0	0	0	31	15	35	0	0
294	40	1	1	1	98.2	13	85	98.2	2.9	78	112	4.1	330	8.5	19	54	3.66	197	17.8	393	0	0	1	1	1	1	0	1	0	0	1	1	1	0	55	15	34	4	0
295	63	1	2	2	97.6	17	88	97.6	3.5	25	142	1.1	83	5.8	67	70	4.42	40.35	6.1	323	1	0	1	1	1	1	0	1	1	1	1	1	1	0	47	9	45	4	0
296	58	1	1	2	99	21	88	99	4.3	16	146	1.3	94	6.2	42	76	5.15	141	6.4	151	0	0	1	0	0	0	0	1	0	0	1	1	1	0	14	15	25	1	0
297	75	1	2	2	98.4	12	88	98.4	4.2	13	122	1.1	86	6.3	41	63	4.99	91	6.7	349	0	0	0	0	0	0	0	0	0	0	1	0	0	0	24	15	32	0	0
298	73	2	1	1	98.2	12	88	98.2	4.1	13	208	0.7	104	6.6	45	138	3.95	123	8.4	207	1	0	0	0	0	0	0	1	0	0	1	0	0	0	33	15	29	0	0
299	38	2	2	2	98.3	18	85	98.3	3.7	11	215	0.5	180	6.8	55	120	5.52	748.95	12.1	452	0	0	0	0	0	0	0	1	0	0	1	0	0	0	30	15	13	0	0
300	69	2	2	2	98.1	23	88	98.1	3.5	25	150	1.3	34	7.1	53	57	3.96	199	14.2	335	0	0	1	0	0	1	0	1	0	0	1	0	0	0	47	15	34	1	0
301	77	2	1	1	98.5	34	85	98.5	4.4	31	180	1.7	118	6.3	50	96	3.96	171	8.5	272	1	0	1	1	0	1	0	1	0	0	1	1	1	0	60	10	29	3	0
302	66	1	1	2	98.8	16	85	98.8	4.3	13	223	0.9	98	6.8	56	145	6.09	109	6.5	280	0	0	1	0	1	0	0	1	0	0	1	1	1	0	42	15	34	3	0
303	59	1	2	2	98.8	14	85	98.8	4.6	13	218	1.1	178	8.9	27	129	4.57	312	6	218	1	0	1	0	1	0	0	1	0	1	1	1	1	0	33	7	54	4	0
304	48	1	2	1	95.9	20	85	95.9	4.1	21	64	1.2	126	8.8	15	39	5.13	50	7.1	290	1	0	1	0	0	1	0	1	1	1	1	1	1	0	21	15	32	3	0
305	88	2	2	1	98	22	88	98	4.3	16	183	0.6	141	10.1	54	108	4.23	106	11.6	170	1	0	0	0	0	0	0	0	0	0	1	0	0	0	36	14	31	1	0
306	61	1	3	1	97.8	15	85	97.8	4.3	23	209	1.4	172	7.7	28	150	4.7	748.95	3.2	148	1	0	0	1	0	0	0	1	0	0	1	1	1	0	54	15	39	8	0
307	63	1	2	1	98.4	12	85	98.4	4.1	23	243	1.2	88	7.2	30	149	4.68	447	7.4	178	0	0	1	0	1	1	0	1	0	0	1	1	1	0	87	15	61	2	0
308	41	1	1	2	98.8	20	90	98.8	3.8	13	132	1	367	11.5	32	66	4.44	170	5.2	208	0	0	1	0	0	0	0	1	0	0	1	0	0	0	36	15	27	2	0
309	61	1	3	1	98.8	21	85	98.8	3.5	13	333	0.8	87	5.9	43	262	4.37	139	9	250	0	0	1	0	0	0	0	1	0	0	1	1	0	0	19	15	27	0	0
310	49	2	1	2	97.7	17	88	97.7	2.9	11	132	0.7	82	4.9	89	30	3.8	63	5.1	306	1	0	0	0	0	0	0	0	0	1	1	1	1	0	56	15	22	0	0
311	85	2	3	1	97.4	14	85	97.4	3.6	25	257	1.2	138	5.6	52	168	4.51	183	7	278	0	0	1	0	0	0	0	1	0	0	1	1	0	0	36	15	35	0	0
312	83	2	3	1	97.3	20	88	97.3	2.6	34	129	1.5	162	5.2	62	34	3.63	170	20.4	257	0	0	1	0	0	0	0	1	0	1	1	1	1	0	54	15	52	0	0
313	57	1	2	1	98.5	16	88	98.5	4.4	15	217	1.3	296	9.9	40	135	5.12	210	15.1	276	0	0	1	0	0	0	0	1	0	0	1	0	0	0	34	15	17	1	0
314	46	1	2	2	98.2	21	88	98.2	4.8	15	148	0.9	381	9.9	47	73	5.34	138	5.2	255	0	0	1	0	1	0	0	1	0	0	1	0	0	0	46	14	24	1	0
315	32	1	1	2	99.8	17	88	99.8	3.7	19	308	1.4	670	12.8	105	188	4.37	212	6.5	289	0	0	1	1	0	0	0	1	0	1	0	1	1	1	51	14	30	5	0
316	86	1	2	2	98.3	21	88	98.3	4	27	137	1.4	131	7.4	57	68	4.14	61	5.3	124	0	0	1	1	1	1	0	1	0	1	1	1	0	0	34	14	35	2	0
317	71	2	2	2	98.7	16	88	98.7	4.4	28	236	1.3	76	6.1	74	138	3.71	122	8.2	391	0	0	0	1	0	0	0	1	0	1	1	0	1	0	29	15	46	1	0
318	77	1	2	2	96	11	85	96	4.3	15	145	1.3	223	8.3	40	83	4.27	110	8.3	259	1	0	1	1	1	1	0	1	0	1	1	0	0	0	44	15	32	0	0
319	60	2	1	1	99	19	88	99	3.1	25	339	1.1	436	14	47	238	5.38	269	7.5	209	0	0	0	0	0	0	0	1	0	0	1	0	1	0	28	15	29	0	0
320	80	2	3	1	98.8	28	85	98.8	4.6	10	189	0.5	94	5.5	62	108	4.29	93	3.6	154	1	0	0	0	0	0	0	1	0	0	0	1	0	0	27	15	40	0	0
321	65	2	1	1	98.1	13	88	98.1	4	18	318	0.9	194	9.6	67	228	4.1	116	7.3	280	0	0	1	0	0	0	0	1	0	0	1	0	0	0	33	15	20	0	0
322	71	2	2	1	96.6	11	85	96.6	4	20	150	0.9	171	8.5	46	74	4.73	151	6.1	180	0	0	1	0	0	0	0	0	0	0	1	0	0	0	43	15	48	0	0
323	70	1	3	1	98.9	24	85	98.9	3.1	29	108	0.6	291	7.8	46	42	3.7	100	8	176	0	0	1	1	1	1	0	1	0	1	1	1	1	0	53	15	54	1	0
324	51	1	1	1	99	20	85	99	4.3	15	212	1.2	225	10.2	47	132	5.2	166	9.3	309	0	0	1	1	1	0	0	1	0	0	1	1	0	0	32	14	24	1	0
325	69	1	2	1	96.4	13	85	96.4	4.4	15	149	0.7	246	6.1	40	80	4.31	147	9.5	233	1	0	0	0	1	1	0	1	0	0	1	1	1	0	49	12	25	2	0
326	87	2	3	1	98	22	88	98	3.9	16	187	0.9	127	7.3	66	88	4.51	167	5.5	247	0	0	0	0	1	0	0	1	0	0	1	0	0	0	38	15	37	0	0
327	53	2	1	1	98.8	30	88	98.8	3.8	19	110	0.8	199	7.4	39	48	4.18	117	10.8	173	0	0	1	0	0	0	0	1	0	0	1	0	0	0	36	11	28	2	0
328	75	2	2	1	98	12	88	98	3.8	21	235	0.7	449	11.1	33	61	4.97	111	9.2	336	1	0	1	0	1	1	0	1	1	0	1	0	0	0	31	15	26	0	0
329	78	2	3	2	97.7	9	85	97.7	2.5	21	97	0.9	153	6	33	55	3.31	46	11.5	270	1	0	0	0	1	1	0	1	0	0	1	0	0	0	40	15	28	0	0
330	60	2	3	2	99.2	14	85	99.2	3.7	15	174	0.8	120	7	48	112	4.63	70	6.5	423	0	0	1	0	0	0	0	1	0	0	1	0	0	0	43	13	27	1	0
331	69	1	2	1	98	31	88	98	4.6	17	270	1	128	7.4	26	128	4.35	748.95	9.7	285	0	0	1	0	0	0	0	1	0	0	1	1	1	0	69	15	44	0	0
332	78	2	1	2	98.3	21	88	98.3	3.2	30	130	2	214	5.9	42	68	3.43	102	15.8	171	1	0	1	0	0	0	0	1	0	1	1	1	1	0	50	15	46	4	0
333	67	2	1	1	98.8	25	85	98.8	2.3	23	106	0.8	253	6.3	23	49	3.98	117	15.8	487	1	0	1	0	1	1	0	1	0	1	1	0	1	0	57	11	38	3	0
334	82	1	2	1	99.8	23	85	99.8	3.5	20	187	0.8	212	6.1	64	112	4.63	87	7.2	266	1	0	1	1	1	1	0	1	0	0	1	0	0	0	50	14	38	1	0
335	27	1	1	2	98.4	10	85	98.4	3.7	9	242	0.6	307	17	55	112	4.7	373	8	357	0	0	1	0	0	0	0	1	0	0	1	1	1	0	15	15	34	2	0
336	79	1	2	1	97.6	25	88	97.6	3.8	22	198	0.7	95	6.2	60	120	4.42	89	5.9	228	1	0	1	0	0	0	0	1	0	0	1	1	1	0	66	15	40	1	0
337	63	2	3	1	97.9	10	88	97.9	3.9	17	174	0.8	95	8.3	63	81	4.7	150	5.1	146	0	0	0	0	1	0	0	1	0	0	1	0	0	0	17	15	37	0	0
338	64	1	2	2	97.7	16	85	97.7	4.3	74	154	5	83	6.1	26	69	4.37	120	8.7	286	1	0	1	1	1	1	0	1	0	1	1	1	1	0	61	15	62	5	0
339	77	1	2	1	100.5	15	85	100.5	4.2	19	146	1.4	112	6.5	31	96	5.03	95	8.5	468	0	0	1	1	1	1	0	1	1	0	1	0	0	0	31	15	33	0	0
340	74	2	1	1	98.4	18	88	98.4	3.3	22	203	1.2	520	14.4	32	96	5.02	134	14.9	326	0	0	0	1	1	1	0	1	0	0	1	1	1	0	84	15	32	0	0
341	70	1	2	2	99.8	22	85	99.8	3.4	114	102	2	171	5.5	46	123	2.82	96	12.6	751	1	0	1	1	1	1	0	1	1	0	1	1	1	0	60	15	41	4	0
342	46	1	2	2	98.7	16	85	98.7	3.8	17	115	1.1	131	8.3	43	58	4.41	86	6.9	274	0	0	1	0	1	0	0	1	0	1	1	1	1	0	22	15	22	0	0
343	52	1	2	1	98.1	20	85	98.1	3.9	22	173	1.6	433	8.6	55	92	4.85	129	25.4	365	1	0	1	1	0	0	0	1	0	0	1	0	0	0	47	15	28	0	0
344	64	1	2	1	99.2	19	88	99.2	4.1	34	419	1.8	128	6.3	27	57	2.46	748.95	4.4	56	0	0	1	1	0	0	0	1	0	0	1	1	0	0	40	15	35	4	0
345	84	2	2	1	97.8	16	85	97.8	4.3	27	160	0.9	117	7	69	64	3.76	134	11	243	1	0	1	0	1	0	0	1	1	0	1	0	0	0	35	14	31	1	0
346	83	1	1	2	97.8	24	85	97.8	3.8	11	110	0.7	90	6.3	36	58	4.32	82	10.7	223	1	0	1	0	0	0	0	1	0	0	1	1	0	0	20	15	24	0	0
347	56	1	2	2	97.7	13	88	97.7	3.4	28	204	2.8	141	4.7	40	40	4.21	270	6.3	200	0	0	0	1	0	0	0	1	0	1	1	1	1	1	33	15	35	4	0
348	72	1	2	1	98.8	12	88	98.8	4.3	28	194	1.8	145	6.7	30	136	4.73	142	9.4	195	0	0	0	1	0	0	0	1	0	0	1	0	0	0	34	15	23	1	0
349	57	2	1	2	99.2	17	88	99.2	4.1	13	225	0.6	173	10.3	55	130	4.3	198	6.9	162	1	0	1	1	1	0	0	1	0	1	1	1	1	0	58	15	33	2	0
350	71	2	2	1	98.5	16	85	98.5	4.1	21	308	0.7	167	9.3	57	213	4.76	192	6.9	210	1	0	0	0	0	0	0	1	0	1	1	1	1	0	25	15	40	1	0
351	88	1	2	1	98.7	15	85	98.7	4	27	116	1.2	121	6.5	67	36	4.21	63	8.8	141	1	0	0	0	0	0	0	1	0	0	1	0	0	0	30	15	30	1	0
352	66	1	1	1	98	17	88	98	4.5	16	168	1.2	94	5.5	26	97	5.33	226	7	151	0	0	0	0	0	0	0	1	0	0	1	0	0	0	30	15	29	0	0
353	82	2	1	2	98.2	25	88	98.2	2.8	27	101	1	126	6.6	29	40	4.39	99	5.3	100	0	0	1	0	1	1	0	1	0	0	1	0	0	0	52	10	41	0	0
354	71	1	2	1	97.9	16	85	97.9	4.9	16	98	1.5	95	7.5	28	31	5.08	197	10.4	281	0	0	1	1	0	0	0	1	0	0	1	0	1	0	24	15	43	7	0
355	42	1	1	2	98.7	28	88	98.7	4.2	12	155	1.1	184	5.7	33	100	5.08	111	14.4	304	0	0	1	0	0	0	0	0	0	0	1	1	1	0	14	15	25	1	0
356	54	1	1	1	99.6	17	88	99.6	3.4	19	127	1.1	370	11.6	41	64	5.23	108	7.1	188	1	0	1	1	1	1	0	1	0	0	1	1	1	0	47	15	29	1	0
357	53	1	1	1	98.2	17	85	98.2	3.6	14	276	0.6	239	12.2	47	180	4.9	244	9.8	259	0	0	1	0	0	0	0	1	0	0	1	0	0	0	24	15	18	0	0
358	62	2	2	2	98.1	19	88	98.1	4.2	46	259	2.4	270	9.3	43	152	3.8	195	8	315	0	0	0	1	0	0	0	1	0	0	1	0	0	0	38	15	29	0	0
359	83	1	2	1	98.5	17	88	98.5	4.1	19	142	1	121	6.2	27	48	4.69	333	4.7	147	0	0	0	0	0	0	0	1	0	0	1	1	1	0	21	10	47	2	0
360	62	1	2	1	98.4	24	88	98.4	3.5	33	71	1.5	342	7.1	34	23	3.58	68	9.8	192	0	0	0	1	0	0	0	1	0	0	1	1	0	0	71	15	58	6	0
361	37	2	1	2	99.8	21	88	99.8	3.8	26	181	1.5	349	8.6	71	72	4.74	189	13	298	0	0	1	0	0	0	0	1	0	0	1	0	0	0	43	14	26	2	0
362	69	1	2	1	98.9	18	88	98.9	4.8	27	150	1.2	100	9	40	78	4.33	162	9	238	0	0	0	1	0	0	0	1	0	0	1	0	0	0	28	14	35	1	0
363	63	2	2	2	98	16	88	98	3.9	13	200	0.8	211	9	81	100	4.22	94	6.4	181	0	0	1	0	0	0	0	1	0	0	1	0	0	0	22	15	22	0	0
364	83	1	3	2	98.6	31	85	98.6	2.8	31	419	2.3	174	6.8	43	125	2.89	491	6.4	325	0	0	1	1	0	0	0	1	0	0	1	0	0	0	85	15	53	0	0
365	71	1	3	1	98.4	15	85	98.4	4	15	139	0.8	215	5.7	53	57	4.83	90	15.8	191	0	0	0	0	0	0	0	1	0	0	1	1	1	0	28	15	38	0	1
366	50	2	2	2	97.6	17	88	97.6	4.8	10	248	0.9	136	7.2	33	180	4.04	176	9	407	0	0	0	1	1	0	0	1	0	1	1	1	1	0	66	7	43	1	0
367	67	1	2	1	97.9	15	88	97.9	4.5	16	148	0.6	158	7.3	33	86	5.17	143	8.4	249	0	0	1	0	0	0	0	0	0	0	1	1	1	0	42	10	27	2	0
368	81	1	2	1	98	12	85	98	4.2	12	109	0.8	117	5.7	55	42	4.28	58	7.7	245	1	0	1	0	1	0	0	1	1	0	1	0	1	0	29	15	34	3	0
369	76	2	2	2	96.5	20	88	96.5	4.6	15	164	0.8	280	6.6	42	49	4.49	364	8.4	637	0	0	0	0	0	0	0	1	0	0	1	0	0	0	43	15	43	0	0
370	71	2	3	2	98.2	18	85	98.2	4.1	24	211	1.3	105	5.7	73	114	4.05	122	4	255	1	0	0	1	0	1	0	1	1	1	1	1	1	1	60	15	56	6	0
371	78	2	1	2	98.5	11	90	98.5	3.6	16	208	0.8	183	8.3	55	135	4.3	90	8.7	231	0	0	0	0	0	0	0	1	0	0	1	0	1	0	24	15	29	0	0
372	51	1	3	2	101.2	23	88	101.2	4.3	20	140	1.5	447	6.8	43	74	4.9	116	7.79	375	0	0	1	1	0	0	0	1	0	1	1	1	1	0	76	12	59	4	0
373	73	1	2	1	95.8	20	85	95.8	3.9	37	135	2.6	140	8.8	27	74	4.19	170	8.1	268	1	0	1	1	1	1	0	1	0	1	1	1	1	1	113	6	66	6	0
374	86	2	1	2	103	14	85	103	4.3	33	153	1.5	263	6.5	75	63	3.72	77	8.5	219	1	0	0	1	0	1	0	1	0	0	1	1	1	0	32	15	44	1	0
375	62	2	2	1	98.7	29	85	98.7	4.4	37	144	1.9	125	8.6	44	86	3.35	157	9.4	404	1	0	1	1	1	0	0	1	0	1	1	1	0	0	41	15	25	2	0
376	83	1	1	2	96.2	11	85	96.2	4	38	188	2.4	163	7.9	57	95	3.13	180	9.2	196	1	0	1	1	0	1	0	1	0	1	1	0	1	1	74	15	32	0	0
377	64	1	2	2	37.5	26	88	37.5	3.8	13	239	0.9	156	6.6	37	153	4.36	266	9.9	304	0	0	0	0	0	0	0	1	0	0	0	0	1	0	26	15	34	1	0
378	60	2	2	2	99.4	17	88	99.4	3.4	15	127	0.8	204	6.6	52	55	3.3	99	6.1	218	0	0	0	1	0	1	0	1	0	0	1	0	0	0	34	15	21	0	0
379	65	1	1	1	98.2	28	90	98.2	1.8	66	85	1.5	126	5.7	18	24	3.36	136	10.4	137	1	0	1	0	0	0	0	1	0	1	0	1	1	0	48	14	41	3	0
380	62	2	2	2	98.1	14	85	98.1	4.3	18	191	0.8	166	6.6	37	125	3.37	145	7.6	295	0	0	1	1	1	0	0	1	0	1	1	1	1	0	57	15	29	0	0
381	92	2	1	1	97.9	19	88	97.9	3	17	117	0.7	132	6	42	66	3.03	43	11.4	301	1	0	0	0	0	0	0	1	0	0	0	0	0	0	61	9	33	0	0
382	75	2	1	1	98.7	17	88	98.7	4.6	14	206	0.7	191	6.3	55	129	4.2	110	10.3	274	1	0	0	0	0	0	0	1	0	0	1	0	0	0	33	15	21	0	0
383	83	2	2	2	97.8	14	88	97.8	4.4	36	155	2.1	147	6.6	68	69	5.15	92	8.9	456	1	0	0	1	0	0	0	0	0	0	1	0	0	0	48	14	41	3	0
384	78	1	3	2	103.2	23	85	103.2	3.4	11	144	1.1	261	6.7	53	79	4.63	83	5.1	234	0	0	0	0	0	0	0	0	0	1	1	1	1	0	90	15	70	4	0
385	80	1	3	1	98.9	10	85	98.9	3.7	26	158	1.1	126	6.4	25	95	3.2	190	6.4	216	1	0	0	0	1	0	0	1	0	0	1	1	1	0	28	15	35	3	0
386	66	2	3	1	99.6	21	85	99.6	4.3	10	158	0.9	255	8.6	37	70	4.67	257	7.9	197	1	0	1	0	1	1	0	1	1	1	1	1	1	0	42	15	30	1	0
387	64	1	1	1	99.8	10	85	99.8	3.5	56	173	8.6	158	7.1	35	114	4.95	122	12.6	183	0	0	1	1	0	1	0	1	0	0	0	1	1	1	47	15	29	9	0
388	76	1	2	2	97.6	29	85	97.6	4.2	64	170	3.4	90	6	36	84	3.49	252	6.2	182	0	0	1	1	1	1	0	1	0	0	1	1	1	1	43	15	39	0	0
389	62	1	2	1	97.8	12	85	97.8	3.9	13	192	0.8	215	10.4	40	126	5.04	130	6.7	197	0	0	1	0	1	1	0	1	0	0	1	0	1	0	25	15	29	0	0
390	72	1	2	2	97.9	16	85	97.9	3.9	23	184	1.2	229	7.3	45	107	3.48	162	9	387	1	0	1	1	1	1	0	1	0	0	1	1	1	1	39	15	41	0	0
391	92	2	3	1	97.5	27	85	97.5	3.7	36	163	1.3	247	7	51	89	3.62	114	6.8	167	1	0	1	1	1	1	0	1	1	0	1	0	0	0	70	15	46	1	0
392	56	1	2	2	98.3	18	85	98.3	4.2	12	236	0.8	242	11.1	63	169	4.87	91	4.4	371	0	0	1	0	0	0	0	1	0	0	1	1	1	0	38	15	23	0	0
393	92	1	2	2	97.7	18	88	97.7	3.5	26	92	1.4	228	6.6	38	36	2.97	88	16.5	190	1	0	1	0	0	0	0	1	0	0	1	0	0	0	68	9	33	0	1
394	64	2	3	2	99	18	85	99	4.4	24	155	1	154	6.5	65	67	3.74	113	5.3	365	0	0	1	0	0	0	0	1	0	0	0	0	1	0	25	15	25	0	0
395	76	1	1	1	98.9	20	88	98.9	3.1	29	88	1.4	311	8.2	27	47	3.62	71	9.7	118	1	0	0	1	0	1	0	1	0	0	1	1	1	0	62	15	30	0	0
396	86	1	3	1	96.9	14	88	96.9	5.1	14	155	0.9	136	6.9	32	69	4.82	187	12.4	143	1	0	0	0	0	0	0	1	0	0	1	0	1	0	18	15	47	5	0
397	66	2	3	2	97.4	16	88	97.4	3.1	35	132	2.5	475	5.3	55	58	3.63	93	6	305	0	0	1	1	0	1	0	1	0	1	1	1	1	1	55	15	50	1	0
398	54	2	1	2	94.4	16	88	94.4	4.9	48	242	1.9	67	5.1	88	65	4.36	105	5.3	337	1	0	0	1	1	1	0	1	0	1	1	1	1	1	44	15	27	2	0
399	61	2	2	1	98.1	20	88	98.1	3	7	202	0.6	248	5.9	35	122	4.04	494	16.4	491	1	0	0	0	0	0	0	1	0	0	0	0	1	0	45	15	43	1	0
400	71	1	1	2	97.4	24	88	97.4	3	35	193	1.7	170	6	58	123	2.86	59	8	303	0	0	1	0	0	0	0	0	0	0	1	1	1	0	52	15	57	1	0
401	71	2	2	1	99.4	16	85	99.4	3.8	13	167	0.5	191	7.5	42	82	4.26	216	6.1	196	1	0	1	1	1	1	0	1	0	1	1	1	1	0	63	15	38	4	0
402	67	1	2	1	99.2	35	85	99.2	2.7	24	90	1.4	324	6.9	24	42	3.06	125	17.8	324	1	0	1	1	0	0	0	1	0	1	1	1	1	0	60	15	44	0	1
403	63	2	2	2	98.8	13	88	98.8	3.7	20	152	0.9	100	6	76	63	3.81	67	6.9	243	1	0	1	0	0	1	0	1	0	1	1	0	1	0	37	15	45	0	0
404	65	1	2	1	99.9	16	85	99.9	3.6	19	106	1.1	130	6.7	38	32	4.98	179	11.7	293	0	0	1	0	0	0	0	1	0	0	1	1	0	0	23	15	22	0	0
405	80	2	1	1	99.2	31	88	99.2	3.5	16	158	0.8	253	7.7	66	92	4.29	179	6.9	514	1	0	1	1	1	0	0	1	0	1	1	1	1	0	60	15	35	0	0
406	68	1	2	2	100.5	18	88	100.5	4.3	9	142	0.8	125	7	47	75	5.41	126	8.2	228	1	0	1	0	0	0	0	1	0	1	1	1	1	0	103	15	60	0	0
407	77	1	2	1	95.5	14	85	95.5	3.6	50	147	7.8	58	6.1	43	85	3.88	96	5	181	1	0	1	1	0	0	0	1	0	1	1	1	1	1	65	15	49	6	0
408	67	1	3	2	98.1	22	85	98.1	4	14	217	1.2	108	6.6	35	137	4.97	225	12.9	320	0	0	0	1	0	0	0	0	0	0	1	0	0	0	26	15	25	0	0
409	77	2	2	1	98.4	22	85	98.4	3.3	58	176	1.3	149	8.4	36	135	3.18	93	9.5	137	1	0	1	1	0	0	0	1	0	1	1	1	1	0	62	15	48	3	0
410	66	2	3	1	97.8	16	85	97.8	4.7	19	225	0.8	87	6.6	51	129	4.21	223	6.4	179	0	0	1	0	0	0	0	1	0	0	0	0	0	0	21	15	25	0	0
411	76	1	2	2	97.9	17	85	97.9	3.5	35	209	1.6	116	6.4	45	123	6.18	203	7.1	191	1	0	1	1	1	1	0	1	0	0	1	0	0	0	49	15	32	0	0
412	75	1	2	1	98.3	22	85	98.3	4	18	110	1.1	86	6.3	50	36	3.42	118	6.5	159	1	0	1	0	0	0	0	1	0	0	1	0	0	0	24	15	27	0	0
413	82	2	3	1	96	12	85	96	4.3	28	120	1.2	81	6	18	81	4.34	105	13.7	353	0	0	1	1	0	1	0	0	0	1	0	1	1	0	58	15	46	4	0
414	54	2	1	2	97.9	20	85	97.9	4	24	127	1.1	603	12.3	69	64	4.93	102	18.1	188	1	0	1	1	0	0	0	1	0	1	1	1	1	0	47	15	42	0	0
415	67	1	2	2	98	20	85	98	3.7	54	173	5.3	99	5.4	72	73	3.65	139	8.8	158	1	0	1	1	1	1	0	1	1	1	1	0	1	1	36	15	29	0	0
416	79	2	3	2	98.2	20	88	98.2	4.1	42	112	1.7	195	9.4	46	35	3.42	157	10.4	512	0	0	1	1	1	0	0	1	0	0	1	0	0	0	50	15	42	0	0
417	59	2	2	1	97.7	30	85	97.7	2.6	21	157	0.9	172	9.9	36	90	3.85	162	17.4	350	0	0	1	1	0	0	0	1	0	0	1	1	0	0	59	13	52	1	0
418	71	2	3	2	97.6	13	85	97.6	4.3	124	139	5.2	106	6.5	71	48	3.21	76	7.9	250	1	0	1	1	0	0	0	1	0	1	1	1	0	0	72	14	59	3	0
419	47	1	1	1	99.1	15	85	99.1	4.4	13	305	0.7	180	9.4	36	134	4.79	198	8.1	299	1	0	0	0	0	0	0	1	0	1	1	1	1	0	36	14	15	1	0
420	63	1	2	1	94.2	14	85	94.2	4.3	33	161	1.8	41	7.8	29	96	4.41	178	5.2	305	0	0	1	1	1	0	0	1	0	0	1	1	1	0	49	15	38	0	0
421	54	2	2	1	99	18	85	99	2.9	45	128	2	127	11.9	49	51	3.89	138	8.7	329	0	0	1	1	1	1	0	1	0	0	1	1	1	0	43	15	39	2	0
422	91	1	3	1	98.6	13	85	98.6	4.2	29	221	1.2	109	6.7	25	178	4.21	186	7.5	198	1	0	0	0	0	0	0	1	0	0	1	0	1	0	36	14	51	2	0
423	85	2	2	1	96.5	10	85	96.5	4	30	114	1.7	229	8.1	43	32	4.23	195	6	286	1	0	1	1	1	1	0	1	0	0	1	0	0	0	44	15	33	1	0
424	86	2	2	2	98.2	29	85	98.2	4.3	26	137	1.3	238	7.1	86	39	3.52	61	12.5	158	0	0	1	1	0	0	0	1	0	0	1	1	0	0	29	14	30	1	0
425	50	1	2	1	98.2	14	85	98.2	4.6	11	209	1	155	6.6	39	161	5.49	129	10.9	261	0	0	1	0	1	0	0	1	0	0	1	0	1	0	18	15	20	0	0
426	89	2	1	1	99.4	21	88	99.4	3.9	32	172	1.4	93	6	57	77	3.76	190	10.3	308	1	0	1	1	1	1	0	1	0	0	1	0	0	0	40	15	25	1	0
427	92	2	3	1	98.3	17	88	98.3	3.7	14	124	0.8	107	6.2	40	69	3.39	73	8.9	246	0	0	0	0	0	0	0	1	0	0	1	0	0	0	28	14	24	1	0
428	66	2	1	2	98.3	19	85	98.3	3.6	11	164	0.8	176	7.7	42	90	4.66	161	9.3	414	0	0	1	1	1	1	0	1	0	1	1	1	1	0	43	15	31	2	0
429	73	2	2	2	98.6	22	85	98.6	3.3	43	141	1.6	97	6.5	27	82	3.42	158	7.4	178	0	0	0	1	0	0	0	1	0	0	1	0	0	0	38	11	22	3	0
430	57	2	2	2	97.9	16	85	97.9	4.3	12	218	0.6	99	5	52	143	3.73	116	9.2	291	1	0	1	0	0	0	0	1	1	0	1	0	0	0	45	14	25	1	0
431	72	2	1	2	103.5	18	85	103.5	3.7	16	156	0.8	177	7.9	49	92	4.09	75	5.3	213	1	0	1	1	1	1	0	1	0	1	1	1	1	1	73	14	28	2	0
432	46	2	2	2	97.8	28	85	97.8	3.8	10	143	0.9	199	10.8	56	73	4.87	70	6.3	195	0	0	1	1	1	0	0	1	0	0	0	1	1	0	66	13	30	1	0
433	55	1	2	2	98.2	19	88	98.2	3.7	18	265	1.2	174	6.6	45	197	4.96	115	11.1	194	0	0	0	0	0	0	0	1	0	0	1	0	0	0	9	15	15	0	0
434	80	2	3	1	99	12	85	99	3.4	30	126	1.8	106	6.1	33	81	4.77	59	8.2	247	1	0	1	1	1	1	0	1	0	0	1	0	0	0	48	15	42	3	0
435	84	2	1	2	98	17	88	98	3	52	147	1.8	351	7.2	31	97	3.95	46	13.2	139	1	0	1	0	0	0	0	1	0	0	1	1	0	0	66	12	46	3	0
436	71	1	2	1	103.5	36	85	103.5	4.6	23	123	0.9	228	6.4	46	60	5.22	168	4.5	164	0	0	0	0	0	0	0	1	0	1	1	0	1	0	54	15	45	3	0
437	66	1	1	1	99.7	21	85	99.7	4.2	20	247	1.5	316	7.4	43	149	5.56	277	10	269	1	0	1	1	1	0	0	1	1	1	0	1	0	0	84	14	39	4	0
438	47	1	1	1	98.4	21	85	98.4	3.8	47	131	1.6	123	9.6	21	59	4.59	230	9.7	157	1	0	1	1	0	1	0	1	0	0	0	1	0	0	42	15	31	0	0
439	75	2	3	2	101.7	21	88	101.7	4	16	149	0.8	136	5.6	58	60	2.44	176	19.5	363	0	0	1	0	0	0	0	0	0	1	0	1	1	0	43	15	46	1	1
440	45	1	1	1	98.2	20	85	98.2	4.1	15	204	1.1	529	11.5	40	109	4.76	436	7.1	234	1	0	1	1	0	1	0	1	0	0	1	1	1	0	44	15	15	0	0
441	75	1	1	2	98.4	14	88	98.4	3	16	131	1	122	6.1	34	81	4.94	81	5.9	116	1	0	0	0	0	0	0	1	1	0	1	1	1	0	19	15	34	1	0
442	41	2	1	1	98.6	16	85	98.6	3.4	49	154	4.9	309	9.6	51	76	4.01	134	7.9	287	0	0	1	1	1	0	0	1	0	0	1	1	0	1	91	12	47	2	0
443	77	1	2	1	98.3	12	85	98.3	4.6	15	237	1.2	85	5.4	47	156	4.36	172	8	218	0	0	1	1	1	0	0	1	0	0	1	0	1	0	40	15	35	1	0
444	58	2	2	1	99.5	19	85	99.5	2.4	28	196	1	363	8	49	98	5.42	292	28.9	322	0	0	0	0	1	0	0	1	0	0	1	1	1	0	111	15	56	2	1
445	62	1	2	2	98.2	17	85	98.2	3.7	130	155	5.6	148	7.2	23	104	3.99	417	6.5	283	1	0	1	1	1	1	0	1	0	1	1	1	0	0	57	15	36	0	0
446	63	2	3	2	99.1	18	85	99.1	4.1	20	201	1	211	7.1	45	133	4.47	161	5.7	354	1	0	0	1	1	1	0	1	0	0	1	0	0	0	17	15	20	0	0
447	80	1	2	1	95.1	19	85	95.1	4.3	19	200	1.1	188	6.1	50	97	4.69	265	4.1	209	1	0	1	0	1	0	0	0	1	0	0	1	1	1	80	15	54	3	1
448	64	2	1	2	97.7	17	85	97.7	3.6	12	202	0.8	194	11.2	64	210	4.06	116	8	251	0	0	0	1	1	1	0	1	0	0	1	0	0	0	65	10	47	0	0
449	88	1	2	1	98	21	88	98	4	22	119	0.8	112	6.8	41	45	4.41	164	9	209	1	0	0	0	0	0	0	1	0	1	1	1	1	0	46	15	40	0	0
450	62	2	3	1	98.1	15	85	98.1	4	24	175	0.9	86	5.4	64	150	3.95	70	5.5	211	0	0	0	1	1	0	0	1	0	0	1	0	0	0	38	15	20	0	0
451	67	1	2	1	99.2	27	85	99.2	2.8	25	142	0.8	123	6.5	40	104	3.93	116	9.8	226	1	0	1	0	1	1	0	1	0	0	1	1	1	0	70	3	55	0	0
452	54	2	2	2	99.3	12	88	99.3	2.8	12	230	0.6	109	7.6	59	142	4.73	143	9	325	0	0	0	0	0	0	0	1	0	0	1	0	0	0	26	15	18	0	0
453	88	2	3	1	96.2	18	85	96.2	4.3	22	164	1	123	6	43	97	4.73	118	12.5	255	1	0	1	1	1	1	0	1	0	0	0	0	0	0	35	15	37	1	0
454	50	2	2	2	98.9	23	85	98.9	3.9	10	219	0.8	344	14.2	56	144	4.85	97	5	305	1	0	0	1	1	0	0	1	0	0	1	1	1	0	22	15	22	0	0
455	81	1	2	1	97.5	16	85	97.5	4.4	16	211	0.9	116	6.7	49	142	4.21	101	6.9	164	1	0	0	0	0	0	0	1	0	0	1	0	0	0	32	15	34	1	0
456	80	2	1	2	96.2	25	85	96.2	4.4	57	108	9.4	40	6.1	33	52	4.51	115	5.3	148	1	0	1	1	1	1	0	1	0	1	1	1	1	1	34	3	70	6	0
457	91	2	2	1	97.8	40	85	97.8	3.8	22	147	0.7	227	8.4	62	63	3.52	112	8	210	1	0	0	0	0	0	0	1	0	0	0	0	0	0	62	11	35	2	1
458	62	2	3	2	99.7	20	85	99.7	2.7	60	73	2.8	272	8	52	37	3.55	268	20.1	56	1	0	0	0	0	0	0	1	0	1	1	1	1	0	95	15	55	1	0
459	79	1	1	2	97.5	21	85	97.5	2.2	57	179	1.6	124	6	39	111	2.4	71	10.5	183	0	0	0	0	1	1	0	1	0	1	1	1	1	0	48	15	50	2	1
460	59	2	1	1	98.2	24	85	98.2	3.7	15	179	0.8	179	9.5	52	91	4.81	182	9.2	321	0	0	1	1	0	0	0	1	0	1	1	1	1	0	41	15	35	1	0
461	57	1	2	1	99.7	14	85	99.7	3.4	16	136	0.7	97	8	33	66	4.89	66	7.2	237	0	0	0	0	0	0	0	1	0	0	1	0	1	0	32	15	34	2	0
462	66	1	2	2	98.7	13	88	98.7	4.1	21	119	1.4	177	8.4	33	68	5.44	92	9.2	232	0	0	1	0	0	0	0	0	0	0	1	0	0	0	42	11	23	2	0
463	72	2	1	2	99.9	18	88	99.9	4.3	9	192	0.7	168	5.4	48	113	4.61	157	25.3	381	0	0	1	0	0	0	0	1	0	0	1	1	1	0	43	15	30	0	0
464	50	2	1	1	99.4	17	85	99.4	3.5	16	205	0.8	146	7	22	130	4.43	263	17	347	0	0	1	0	1	0	0	1	0	1	1	1	1	0	43	15	15	0	0
465	71	2	2	2	98.3	20	85	98.3	3	18	248	0.8	128	6.5	75	142	4.42	154	7.4	292	0	0	0	1	0	0	0	1	0	0	1	0	1	0	80	8	73	6	0
466	54	1	1	2	98.2	21	85	98.2	4.6	68	119	11.7	185	6.7	52	50	3.24	86	3.5	39	0	0	1	1	0	0	0	1	0	0	1	1	0	1	74	15	27	7	0
467	63	2	2	2	99.3	20	85	99.3	4.2	9	248	0.7	144	6.6	36	155	4.99	285	9.1	168	0	0	1	0	0	0	0	1	0	0	1	1	1	0	22	15	22	0	0
468	82	2	3	2	97.9	22	90	97.9	2.9	25	162	0.9	306	7.6	48	96	4.25	92	6.1	213	1	0	1	0	0	0	0	1	1	0	0	0	0	0	99	6	79	4	0
469	59	1	1	2	95.1	10	85	95.1	3.2	34	211	1.3	210	7.1	39	160	4.9	59	11.6	291	1	0	0	0	1	0	0	1	0	1	1	1	1	0	61	14	27	1	1
470	80	2	2	1	97.6	15	85	97.6	3.9	66	127	2.3	116	6.7	62	43	2.53	109	4.2	96	1	0	0	1	1	1	0	1	0	1	1	1	1	0	87	15	58	1	0
471	64	1	2	2	100.1	14	85	100.1	3.7	19	143	1	169	6.2	53	73	4.66	108	6.5	200	0	0	0	0	0	0	0	1	0	0	1	1	1	0	34	15	56	1	0
472	52	1	1	1	97.6	15	85	97.6	4.2	17	183	0.7	275	9	41	106	4.99	182	20.6	282	1	0	1	1	0	0	0	1	0	0	1	1	1	0	45	15	31	0	0
473	71	1	2	1	97.3	19	85	97.3	3.5	61	196	3.5	65	9.1	34	135	3.22	136	9.8	166	1	0	0	1	1	1	0	1	1	0	0	1	1	0	55	15	43	3	0
474	54	2	1	2	98.5	10	88	98.5	3.3	17	239	0.9	73	6.7	46	141	4.23	259	12	324	0	0	1	1	1	1	0	1	0	0	1	0	0	0	38	15	34	3	0
475	48	2	1	1	99.6	27	85	99.6	4.5	15	306	0.8	128	6.5	69	199	3.88	188	8.7	621	0	0	0	1	0	0	0	1	0	1	1	1	1	0	40	11	41	4	0
476	62	2	2	2	99.3	25	85	99.3	4.7	18	232	1.6	107	6.7	49	148	4.6	173	9.8	248	1	0	0	1	1	1	0	1	1	1	1	1	1	0	67	15	52	2	0
477	71	1	2	1	97.9	11	85	97.9	4.4	39	176	2.5	191	7.2	37	116	4.13	114	9.7	157	1	0	1	1	0	0	0	1	1	0	1	0	0	0	38	15	31	0	0
478	64	1	1	2	98.1	13	88	98.1	3.8	28	221	1	133	8.8	43	137	4.68	206	8.6	227	0	0	1	1	0	0	0	1	0	1	1	1	0	0	73	14	41	4	0
479	73	2	1	2	97.5	13	85	97.5	4.6	12	156	0.7	128	7.7	44	76	4.66	182	7.2	251	0	0	1	0	1	0	0	1	0	0	1	1	1	0	21	15	29	0	0
480	67	2	3	1	96.5	27	88	96.5	4.8	12	145	0.7	115	6.5	45	74	3.63	128	10.5	270	0	0	1	0	0	1	0	1	0	1	1	1	1	0	53	15	44	3	0
481	78	2	2	1	98.7	24	88	98.7	4.4	14	189	0.8	116	5.8	57	114	4.58	88	6.9	186	1	0	0	0	1	1	0	1	0	0	1	1	0	0	51	11	33	2	0
482	73	2	3	1	99.3	16	85	99.3	4	13	229	0.7	169	8.5	47	140	4.07	211	15.5	365	0	0	0	0	0	0	0	1	0	0	1	0	0	0	45	15	32	1	0
483	57	2	1	2	97.7	13	85	97.7	4	20	153	0.6	88	5.8	41	88	4.07	121	7.1	231	0	0	1	0	1	0	0	1	0	0	1	0	0	0	41	15	25	0	0
484	78	1	2	1	97.7	16	85	97.7	3.2	33	209	1.1	90	6.8	27	123	4.46	748.95	10.6	176	1	1	1	0	0	0	1	1	0	0	1	1	1	0	47	15	24	1	0
485	69	1	1	1	98.7	20	88	98.7	4.3	33	186	1.2	131	5.6	35	124	5.89	134	58.7	214	0	0	0	0	0	0	0	1	0	0	1	1	0	0	45	14	40	1	0
486	73	1	2	1	98.5	13	88	98.5	2.9	27	121	1.4	245	6.1	27	72	4	110	20.5	247	1	0	0	0	1	1	0	1	0	0	0	1	1	0	74	14	52	2	0
487	56	1	1	2	99.4	12	85	99.4	3.5	27	81	2	141	10	12	43	5.59	131	8.1	227	0	0	1	1	0	0	0	1	1	1	1	1	1	0	85	3	61	7	0
488	67	2	1	2	97	14	85	97	4.4	33	115	1.2	115	7.1	49	50	3.72	79	12	222	1	0	1	1	1	1	0	1	0	1	1	1	1	1	45	15	29	0	0
489	80	2	2	2	98.4	20	88	98.4	2.8	68	109	3.7	146	5.8	24	31	4	268	7.4	144	0	0	0	1	0	0	0	1	0	0	1	0	0	0	43	12	44	1	0
490	81	1	3	1	99.2	31	88	99.2	3.2	31	154	2	119	6.2	82	63	4.04	45	8.1	174	1	0	1	1	1	1	0	1	0	1	1	1	1	0	48	15	38	3	0
491	36	1	2	2	97.8	19	85	97.8	3.7	22	195	1.7	110	6.4	41	131	4.96	114	10	264	0	0	1	1	0	0	0	1	0	0	1	0	0	0	52	15	6	0	0
492	71	1	2	1	98.2	13	88	98.2	5	28	241	1.3	171	6.7	36	155	4.22	250	14	204	0	0	0	0	0	0	0	1	0	0	0	0	0	0	25	15	21	0	0
493	87	2	3	2	98.7	17	85	98.7	4.1	18	138	0.8	170	5.2	40	80	4.26	90	11.3	168	0	0	0	0	0	0	0	1	0	0	1	1	0	0	7	15	26	0	0
494	75	2	2	1	99.7	23	85	99.7	3	17	130	0.9	136	9.7	44	72	2.99	68	7.7	166	1	0	0	0	0	0	0	1	0	0	1	1	1	0	47	15	22	0	0
495	68	2	2	1	98.4	20	85	98.4	2.7	11	190	0.7	122	7.2	58	107	3.95	124	27.1	576	1	0	1	0	1	0	0	1	0	0	1	0	0	0	95	15	33	1	0
496	91	2	3	1	98.7	18	88	98.7	3.8	48	129	1.4	96	7.3	39	72	3.39	91	9.7	245	0	0	0	1	0	0	0	1	0	0	1	1	1	0	31	15	41	0	0
497	86	2	1	1	98.2	16	85	98.2	3.9	17	142	1.1	351	8.3	55	53	3.66	171	18.3	181	0	0	0	0	0	0	0	0	0	0	0	0	1	0	41	15	27	0	0
498	57	1	2	2	98.5	18	90	98.5	3.1	14	147	1	282	8.2	59	67	3.99	105	2.9	29	1	0	1	1	1	1	0	1	0	1	1	1	1	1	43	15	23	1	0
499	57	1	1	2	98.7	18	85	98.7	4.6	20	157	1.3	186	5.5	33	97	4.3	134	6.8	183	0	0	1	1	0	0	0	1	0	1	1	1	1	1	82	15	34	3	0
500	80	2	3	2	99	17	85	99	4.1	27	188	1.2	270	8.4	70	92	4.04	130	10.4	273	1	0	1	1	1	0	0	1	0	1	1	1	1	0	37	15	30	0	0
501	66	1	1	2	97.7	14	90	97.7	4.1	47	152	1	118	6.4	26	76	5.07	250	4	233	0	0	1	1	0	0	0	1	0	0	1	0	1	0	54	15	36	4	0
502	71	2	2	2	99.1	23	85	99.1	3.8	35	156	1	370	8.2	32	79	4.45	223	11.4	416	0	0	1	0	0	0	0	1	0	1	1	1	1	0	76	8	42	3	0
503	82	1	2	1	95.5	15	88	95.5	3.9	18	155	1	169	6.7	46	66	4.29	216	6	259	1	0	0	1	1	0	0	1	0	1	1	1	1	0	77	15	40	5	0
504	76	1	3	1	99.9	15	85	99.9	4.6	19	148	0.9	109	6.3	43	65	4.88	200	7.5	241	1	0	0	0	1	0	0	1	0	0	1	1	1	0	40	15	35	2	0
505	70	2	3	2	98.8	19	85	98.8	4.1	14	122	0.8	210	8.7	20	53	4.42	243	6.8	544	1	0	1	0	0	0	0	1	0	0	0	0	0	0	63	14	42	2	0
506	70	1	2	1	98.6	12	85	98.6	4.3	13	155	0.8	221	8.6	39	85	5.24	155	16.7	308	1	0	1	0	0	0	0	1	0	0	1	1	1	0	52	15	32	0	0
507	65	1	2	2	98.2	23	88	98.2	4.1	7	143	1	154	6.8	48	48	4.7	237	6	159	0	0	1	0	0	0	0	0	0	0	1	0	0	0	26	15	22	0	0
508	68	1	2	1	99	17	88	99	4	15	214	0.7	64	6.1	25	140	4.96	748.95	9.3	168	0	0	1	0	0	0	0	1	0	1	1	1	1	0	32	15	41	2	0
509	67	2	1	2	98.2	24	88	98.2	3.2	10	195	0.6	101	5.8	68	114	4.99	65	5.7	702	1	0	0	0	0	0	0	1	0	1	1	0	1	0	38	15	56	0	0
510	61	2	1	1	97.3	16	85	97.3	4.6	19	178	1	133	6.2	39	104	4.01	173	8.3	278	0	0	1	0	0	0	0	1	0	0	1	1	1	0	16	15	36	2	0
511	85	2	3	1	97.4	18	85	97.4	3.7	33	162	1.3	107	5.7	70	123	4.47	58	12.1	253	1	0	0	1	0	0	0	1	1	0	1	0	1	0	52	15	39	3	0
512	68	1	2	1	100.5	19	85	100.5	4.3	17	135	1.1	113	5.7	31	81	4.62	115	9.2	267	1	0	0	0	1	0	0	1	0	0	1	1	1	0	25	15	37	4	0
513	50	1	2	1	97.8	26	85	97.8	2.5	8	92	0.4	130	5.6	18	50	4.83	120	19.4	122	1	0	1	0	1	1	0	1	0	1	1	1	1	0	24	15	25	4	0
514	68	1	2	1	98.3	25	85	98.3	3.8	11	97	1	118	7.6	26	52	4.05	96	6.3	280	1	0	0	1	0	0	0	1	0	0	1	0	1	0	41	15	30	3	0
515	75	2	2	2	97.6	23	88	97.6	4.8	11	234	0.7	185	6.1	54	158	4.08	110	5.2	246	1	0	1	0	0	0	0	1	0	0	1	0	0	0	70	13	50	2	0
516	91	2	3	1	97.7	29	85	97.7	4	36	140	0.8	65	6	61	69	4.39	49	7.1	304	1	0	1	0	1	1	0	1	0	0	1	0	0	0	100	6	53	0	0
517	53	1	1	1	97.4	19	88	97.4	4.2	16	160	0.6	152	6.8	42	91	4.74	136	16.2	400	1	0	1	0	0	0	0	0	0	0	1	0	0	0	21	15	15	0	0
518	79	1	2	1	99.2	31	85	99.2	2.8	48	127	3	172	5.9	10	24	3.69	138	17.5	177	1	0	0	1	0	0	0	1	0	0	1	1	1	0	50	15	43	0	0
519	52	2	1	1	98.6	16	85	98.6	4.9	22	210	0.7	89	6.5	87	108	3.93	77	8.8	325	0	0	1	0	0	0	0	1	0	0	0	0	0	0	48	7	33	3	0
520	71	1	2	1	98.7	15	85	98.7	3.5	36	111	1.3	224	7.2	35	52	4.27	121	14.7	234	0	0	1	1	0	0	0	1	0	0	1	0	0	0	34	15	28	1	0
521	87	2	3	1	97.5	13	85	97.5	4.7	43	308	1.8	121	5.9	88	136	3.65	162	4.8	112	1	0	1	1	1	1	0	1	1	0	1	0	1	1	44	15	37	5	0
522	89	1	2	2	99.8	28	85	99.8	3.8	23	170	1.1	108	5.7	57	94	4.02	97	5.7	154	1	0	0	0	0	0	0	1	0	0	1	0	0	0	45	15	51	0	0
523	59	2	2	2	94.1	20	85	94.1	3.5	34	114	1.4	122	6.4	43	45	5.01	131	4.8	219	1	0	0	1	0	1	0	1	1	0	0	1	1	0	38	15	34	0	0
524	60	2	2	2	98.8	32	85	98.8	3.9	8	214	0.7	105	6.4	58	132	4.29	118	7.3	586	0	0	0	0	0	0	0	1	0	0	1	1	0	0	40	15	31	0	0
525	76	2	3	1	100.1	23	85	100.1	2.9	59	234	3.4	183	7.1	56	107	3.27	353	12.4	372	1	0	0	1	1	1	0	1	0	0	1	1	1	1	33	15	37	0	0
526	63	1	2	1	97.8	23	88	97.8	4.1	21	179	1.6	144	7.1	32	88	4.61	294	13.8	394	0	0	1	1	0	0	0	1	0	0	1	1	1	0	33	11	41	3	0
527	76	2	1	1	98.5	22	88	98.5	4	19	247	0.7	175	8.7	49	161	4.85	186	9.6	376	0	0	1	0	0	0	0	1	0	0	1	0	0	0	43	13	29	1	0
528	53	1	2	2	98.5	14	85	98.5	3	14	187	0.8	278	8.8	49	101	5.01	183	5.1	296	0	0	1	1	0	0	0	1	0	0	1	0	1	0	19	15	28	6	0
529	92	2	3	1	97.6	21	85	97.6	3.7	32	171	0.9	163	7	60	85	3.79	128	7.1	207	0	0	1	0	0	0	0	1	0	0	1	1	0	0	80	10	35	2	0
530	71	2	3	1	95.6	16	85	95.6	3.2	22	189	0.9	186	7.6	42	95	4.05	260	10.1	247	1	0	1	1	0	1	0	1	0	1	1	1	1	0	76	10	50	3	0
531	50	1	1	2	97.3	14	85	97.3	3.1	44	91	2.3	71	6	26	50	3.76	77	11.7	75	0	0	1	1	0	0	0	1	0	0	1	1	1	0	31	15	41	9	0
532	84	2	2	1	97.7	24	88	97.7	3.9	30	284	0.9	155	7.4	73	174	4.38	185	12.5	227	1	0	0	0	0	0	0	0	0	0	1	1	0	0	37	13	36	2	0
533	65	1	2	2	98.6	18	85	98.6	3.7	17	293	1.3	194	11.3	31	197	3.97	455	9.3	205	1	0	0	1	1	0	0	1	0	0	1	1	1	0	33	15	36	7	0
534	89	2	1	1	99.1	21	85	99.1	3.5	25	377	0.9	513	13.4	61	248	5.03	338	7.4	271	0	0	1	0	0	0	0	1	0	1	1	1	1	0	40	15	47	5	0
535	44	1	1	1	97.2	16	85	97.2	3	66	224	6	379	7.3	81	112	3.19	85	10.7	488	0	0	1	1	0	0	0	1	0	0	1	1	1	0	44	15	40	1	0
536	59	2	3	2	98.4	14	85	98.4	4.8	29	253	1.1	137	8.5	79	145	4.19	143	9.4	310	0	0	1	1	1	1	0	1	0	0	1	0	1	0	48	15	30	0	0
537	88	2	2	1	94.7	19	88	94.7	4.4	29	228	1.1	276	7	38	146	4.06	220	12.1	257	0	0	1	1	1	1	0	1	0	0	1	0	1	0	58	15	34	2	0
538	76	1	2	1	97.3	31	88	97.3	4.5	21	155	1.3	113	6	41	85	4.97	143	10.5	355	1	0	1	1	0	0	0	1	0	1	1	1	1	0	32	15	50	5	0
539	51	1	2	1	101.5	21	85	101.5	4.5	20	196	1.1	385	9.2	31	137	4.87	140	14.7	309	0	0	0	0	0	0	0	0	0	1	0	1	1	0	97	15	51	0	1
540	53	2	1	1	98.5	12	85	98.5	3.4	14	162	0.8	166	10.2	58	85	5.04	95	6.5	195	1	0	1	0	0	0	0	1	0	1	1	1	1	0	10	3	47	5	0
541	79	1	2	1	98.9	16	88	98.9	3.2	13	198	0.9	270	7.6	69	117	3.56	113	8.6	268	1	0	0	0	0	0	0	1	0	0	0	0	0	0	26	15	26	0	0
542	71	2	2	2	98	19	88	98	4.1	24	300	0.9	165	6.5	62	206	4.93	161	10.1	280	0	0	0	0	0	0	0	1	0	0	1	0	0	0	33	14	21	1	0
543	64	2	1	1	98.7	17	85	98.7	3.6	62	164	4.3	105	6.9	42	104	4.04	417	9.2	232	1	0	1	1	0	0	0	1	1	1	1	1	1	0	72	15	46	0	0
544	76	2	3	1	99	21	85	99	4.6	16	147	0.6	302	8.2	39	56	4.77	258	10.9	232	0	0	1	0	0	0	0	1	0	0	1	0	0	0	29	15	27	0	0
545	71	2	1	1	98	19	88	98	3.9	12	187	0.8	123	6	33	96	4.3	292	9.4	302	0	0	0	0	0	0	0	1	0	0	1	0	0	0	23	15	23	0	0
546	79	2	3	1	98.8	24	88	98.8	4.2	18	107	0.9	288	7.3	35	49	3.83	113	11.5	292	0	0	0	0	0	0	0	0	0	1	1	1	1	0	48	11	40	2	0
547	68	1	2	1	97.6	24	85	97.6	3.2	84	102	5.8	130	6.5	23	50	4.39	145	8.6	101	1	0	0	1	0	0	0	1	0	1	1	1	1	1	72	14	61	1	0
548	60	2	2	1	97.9	16	88	97.9	3.8	21	217	1	208	7.7	36	153	5.71	142	14.1	294	0	0	0	0	0	0	0	1	0	0	1	0	1	0	37	15	15	0	0
549	80	2	1	2	96.9	27	85	96.9	3.9	35	152	1.5	394	8.7	43	81	4.88	138	9.9	245	0	0	1	1	1	1	0	1	1	1	1	0	1	0	63	15	38	0	0
550	75	2	3	1	98	16	85	98	4.3	25	156	1.1	224	8.5	50	63	4.12	214	5.5	218	0	0	1	1	0	0	0	1	0	0	1	0	0	0	28	15	26	0	0
551	78	1	2	2	97.8	16	88	97.8	4.4	28	169	1.2	238	6.4	69	80	4.92	98	11.2	188	0	0	1	1	1	0	0	1	0	0	1	0	1	0	50	15	49	2	0
552	77	1	2	2	97.5	13	88	97.5	3.8	20	173	1.1	170	7	42	96	4.32	177	5.2	204	0	0	0	0	0	0	0	1	0	0	0	0	0	0	25	15	24	0	0
553	80	2	3	2	98.4	15	85	98.4	4.2	9	205	0.7	95	5.8	30	150	4.63	124	10.6	254	0	0	1	0	0	1	0	1	0	0	1	0	0	0	64	5	70	0	0
554	88	1	2	1	98.5	17	88	98.5	2.9	34	140	5	100	8.1	65	74	2.5	64	6.2	101	1	0	0	1	0	0	0	0	0	1	1	1	1	1	60	12	66	9	0
555	82	2	2	1	98.5	23	88	98.5	4.4	23	160	0.9	161	7.3	36	81	3.77	213	6.9	220	1	0	0	0	0	0	0	1	0	0	0	0	0	0	36	15	26	0	0
556	82	1	3	1	98.9	18	85	98.9	2.3	63	157	2.6	135	6.1	52	43	3.15	40.35	22.1	104	1	0	0	1	0	0	0	1	0	0	0	1	1	0	22	15	35	0	0
557	78	1	2	2	100.3	14	88	100.3	3.3	12	203	0.7	141	5.1	34	149	4.28	101	10	148	1	0	0	0	0	0	0	1	1	1	1	1	1	0	22	15	37	0	0
558	56	1	1	1	100.5	20	85	100.5	4.1	9	161	0.8	341	12.8	38	82	5.57	205	9.2	280	0	0	1	0	0	0	0	1	0	0	1	1	1	0	108	14	13	1	0
559	58	2	1	2	98.8	21	85	98.8	2.1	16	234	1.3	104	6.7	52	125	3.81	126	7.9	375	1	0	0	1	0	0	0	1	0	0	1	1	0	0	59	11	38	3	0
560	88	1	1	1	97.7	19	88	97.7	4.1	26	107	1.4	86	5.6	58	38	4.13	56	6.2	156	1	0	0	1	0	0	0	1	0	0	1	0	0	0	43	13	40	3	0
561	53	1	1	2	97.5	15	85	97.5	2.6	61	142	6.5	125	6.5	36	72	3.29	144	23.2	461	0	0	0	0	0	0	0	1	0	1	0	1	1	0	63	15	47	5	0
562	63	1	2	1	99.7	17	88	99.7	4.1	21	129	1.2	108	6.4	39	71	4.71	95	6.1	176	1	0	1	1	0	1	0	1	0	1	1	1	1	0	46	14	37	2	0
563	82	2	3	1	97.4	14	85	97.4	3.2	52	175	1.8	220	8.1	46	86	3.2	141	16.4	245	0	0	0	1	0	0	0	1	0	0	1	0	0	0	33	15	33	0	0
564	73	1	2	1	98.8	16	85	98.8	4	16	221	1.1	133	6.8	39	126	5.42	282	8	172	0	0	1	0	0	0	0	1	0	0	1	0	0	0	29	15	42	0	0
565	68	1	1	1	98	18	88	98	4.9	54	194	5	107	4.4	28	116	3.59	231	9.7	279	1	0	0	1	1	0	0	1	0	1	1	1	1	1	71	15	66	6	0
566	78	1	3	1	98	17	88	98	3.9	15	151	1.4	100	6.1	37	81	4.09	164	8.9	209	0	0	1	1	0	0	0	1	0	0	1	0	0	0	28	15	26	1	0
567	84	2	3	1	98.4	19	85	98.4	3.4	26	95	0.9	149	7	36	46	2.95	65	7.6	315	1	0	1	0	1	1	0	1	0	0	1	0	0	0	33	14	35	1	0
568	84	2	3	1	97.6	11	85	97.6	4	37	230	1.5	77	5.2	61	145	4.48	118	6.6	254	1	0	1	1	1	1	0	1	0	1	1	1	1	0	39	15	41	1	0
569	78	2	3	1	95	17	85	95	4.1	38	151	1.2	79	6.8	66	60	3.55	127	5.7	252	1	0	1	1	0	1	0	1	0	0	1	1	0	0	53	13	28	1	0
570	53	1	1	1	97.5	15	85	97.5	4.6	21	246	0.8	92	6.3	28	136	5.31	445	11	203	0	0	1	0	0	0	0	1	0	0	1	1	1	0	33	15	36	5	0
571	61	2	2	2	98.7	22	85	98.7	4.4	13	236	0.9	283	11.2	38	149	5.17	243	11.8	242	1	0	1	0	1	1	0	1	0	0	1	1	1	0	29	15	23	0	0
572	92	2	3	1	98.8	23	88	98.8	4	34	135	1.1	339	9	57	53	3.73	125	13.6	175	1	0	1	0	0	0	0	1	1	0	1	0	0	0	66	6	43	3	0
573	67	2	2	1	97.1	22	88	97.1	4.3	17	217	0.7	118	7.3	34	152	4.41	100	10.9	208	0	0	0	0	0	0	0	1	0	1	1	0	0	0	35	15	23	0	0
574	81	1	3	1	97.5	16	85	97.5	3.8	17	85	0.7	181	7.7	28	40	4	86	10	152	1	0	0	0	0	0	0	1	0	0	1	0	0	0	45	14	42	1	0
575	33	2	2	1	98.2	23	85	98.2	2.4	15	129	0.8	155	10.4	24	67	3.57	188	10.9	252	0	0	1	1	1	1	0	1	0	0	1	1	1	1	47	14	22	1	0
576	63	1	1	1	98.3	17	88	98.3	3.4	21	74	2.3	191	6.4	28	25	3.71	104	17.7	274	0	0	0	0	1	0	0	1	0	0	1	0	1	0	18	15	29	0	0
577	71	2	1	1	99.7	12	88	99.7	2.7	42	125	1.8	227	6.2	33	61	4.03	153	20.8	209	0	0	0	1	1	0	0	1	0	0	1	1	1	0	64	15	50	2	0
578	65	2	3	1	98.3	23	88	98.3	4.4	21	177	1.2	74	9.1	76	87	3.73	68	7	248	1	0	1	0	0	0	0	1	0	1	1	1	1	0	34	15	31	0	0
579	71	2	3	2	99.7	18	88	99.7	3.6	21	231	1.1	193	8.3	55	149	4.72	133	10.3	278	0	0	0	0	0	0	0	1	0	0	1	0	0	0	29	11	32	3	0
580	89	2	3	1	97.2	22	85	97.2	3.1	22	137	0.8	182	7.1	42	78	4.19	84	6.5	231	1	0	0	0	0	1	0	1	0	0	1	0	0	0	50	14	40	2	0
581	60	1	2	1	98.3	22	88	98.3	5.2	20	103	1.2	88	6.4	48	36	4.66	95	5.8	166	0	0	1	1	1	1	0	1	0	1	1	1	1	0	43	15	49	0	0
582	71	2	1	2	97.8	19	88	97.8	3.8	12	181	0.9	79	6.3	47	99	4.29	252	7.6	280	0	0	0	0	1	1	0	1	0	1	1	1	0	0	39	15	30	5	0
583	40	2	1	2	98.1	19	85	98.1	4.9	16	93	0.5	154	7.2	23	46	4.29	122	7.2	307	0	0	0	0	0	0	0	0	0	0	1	0	0	0	46	15	16	0	0
584	71	2	3	1	98.2	11	85	98.2	4.1	26	188	1.1	137	6	48	93	3.78	235	9.7	241	1	0	0	1	0	1	0	1	0	0	1	1	1	0	39	15	35	0	0
585	51	1	2	1	98.9	19	85	98.9	4	16	97	1.3	72	6.5	20	50	2.74	136	203.3	36	0	0	1	0	1	0	0	1	0	1	1	1	0	0	29	15	28	4	0
586	66	1	2	1	99	15	85	99	3.1	25	194	1.4	189	9.1	34	91	5.14	345	6.2	193	0	0	0	1	1	1	0	1	0	1	1	1	1	0	55	15	35	6	0
587	73	1	1	1	98.6	17	88	98.6	3.8	17	195	1.2	99	5.4	65	110	4.52	99	8.4	250	1	0	0	0	0	0	0	1	0	0	0	0	0	0	24	15	23	0	0
588	69	2	2	1	98.5	18	88	98.5	4.4	27	139	0.9	180	6	31	81	4.48	135	15.5	397	1	0	0	0	0	0	0	0	0	0	0	0	0	0	30	14	27	1	0
589	67	2	1	1	97.6	30	88	97.6	3.9	22	135	0.8	212	10.7	46	44	4.12	223	26	401	1	0	1	1	1	1	0	1	0	1	1	1	1	0	42	15	36	1	0
590	75	1	2	2	97.7	19	88	97.7	3.6	14	168	1.1	143	5.7	35	117	4.57	79	17	212	1	0	0	0	0	0	0	1	0	0	1	0	1	0	29	15	21	0	0
591	65	2	3	1	97.9	16	85	97.9	3.9	39	115	1.7	123	5.2	30	56	4.01	145	73.6	151	1	0	1	1	0	0	0	1	0	1	1	1	1	0	39	15	30	4	0
592	75	1	3	1	97.7	4	85	97.7	4.3	18	160	0.9	162	6.3	15	118	4.25	133	6.4	231	1	0	1	0	0	0	0	1	0	0	0	1	1	0	43	15	42	1	0
593	61	2	1	1	96.9	21	85	96.9	4	31	162	1.5	135	6	82	49	4.1	156	10	274	1	0	1	1	0	0	0	1	0	0	1	0	1	0	33	15	31	0	0
594	81	1	2	1	97.6	25	88	97.6	3.7	40	108	2	51	7.3	32	50	3.15	129	7.4	179	0	0	1	0	0	0	0	1	0	0	1	0	0	0	42	15	30	0	0
595	89	2	2	1	99.2	35	88	99.2	4.4	29	156	0.7	80	6	26	117	4.08	129	7.2	181	0	0	0	0	0	1	0	1	0	1	1	1	1	0	55	13	40	0	0
596	79	2	3	1	96.3	25	85	96.3	3.8	16	169	1	103	6.6	61	91	4.15	84	8.8	442	1	0	1	0	1	1	0	1	0	0	1	1	1	0	62	10	46	3	0
597	66	2	2	2	98.6	16	85	98.6	4	15	234	0.8	262	7	41	148	4.44	223	8.9	379	1	0	1	0	0	0	0	1	1	0	1	0	0	0	38	10	35	2	0
598	69	1	2	1	98.2	18	85	98.2	4.2	27	215	1.1	258	7.8	49	122	4.93	218	7.9	310	1	0	0	1	1	1	0	1	0	0	1	0	1	0	31	15	42	0	0
599	52	2	2	2	98.4	15	85	98.4	2.7	36	120	1.8	31	5.7	39	67	4.01	71	5.8	142	0	0	1	1	0	1	0	1	0	0	1	1	1	1	90	7	48	13	0
600	51	1	2	2	100.1	15	90	100.1	3.6	16	174	0.8	208	12.2	40	84	4.73	185	7.7	210	1	0	1	0	1	0	0	1	0	1	1	1	1	0	27	15	57	0	0
601	42	1	1	2	98.4	25	90	98.4	5	13	214	1.2	316	6.8	49	148	5.69	244	9.5	304	0	0	0	0	0	0	0	0	0	1	0	1	1	0	53	15	34	0	1
602	86	2	3	2	98	17	88	98	3.2	31	225	1.5	152	8.2	85	119	3.94	107	5.3	234	1	0	1	1	0	0	0	1	0	1	1	1	1	0	35	14	34	2	0
603	44	1	1	2	100	20	85	100	2.9	14	114	1	178	7.2	49	48	3.95	86	10	197	1	0	1	0	0	0	0	1	0	1	1	1	1	0	28	15	27	0	0
604	70	2	2	1	99.8	21	90	99.8	3.4	32	144	1	252	8.9	29	60	4.17	274	7	218	0	0	0	1	1	1	0	1	0	1	1	0	1	0	34	15	41	4	0
605	69	1	1	1	96.6	19	85	96.6	2.1	35	116	1.6	225	7.7	35	64	5.51	86	8.7	259	0	0	1	1	0	1	0	1	1	0	1	1	0	0	80	10	39	0	0
606	73	2	2	2	98.5	13	88	98.5	4	12	175	1	343	11.6	41	116	5.03	88	9.3	290	0	0	0	0	0	0	0	1	0	0	1	0	0	0	23	15	21	0	0
607	47	2	3	1	98	11	85	98	3.9	9	168	0.8	104	7.8	29	70	5.11	402	7.8	242	0	0	0	0	0	0	0	1	0	0	1	0	0	0	19	15	19	0	0
608	76	2	2	1	98.4	19	85	98.4	2.9	25	306	1	102	5.9	69	225	4.51	62	5.6	209	1	0	0	1	0	1	0	1	1	1	1	1	1	0	45	15	36	1	0
609	57	2	2	1	98.6	21	85	98.6	4.4	96	205	5.6	244	7	64	120	3.71	103	9.1	201	0	0	1	1	0	0	0	1	0	0	1	0	0	0	44	14	32	0	0
610	41	1	2	1	98.6	16	90	98.6	2.3	123	114	3.7	130	6.7	14	81	2.83	96	12.3	100	0	0	0	1	0	0	0	1	0	0	0	1	1	1	71	15	56	3	0
611	76	1	2	1	102	28	85	102	4.1	28	88	1.8	152	7	12	28	3.4	242	5.2	101	1	0	0	1	1	1	0	1	0	0	1	1	0	0	58	11	54	6	0
612	63	1	2	1	99.3	18	85	99.3	4.1	52	153	1.9	251	5.5	34	68	3.83	255	17.4	241	1	0	1	1	0	1	0	1	0	0	1	0	0	0	31	15	30	0	0
613	38	2	3	1	97.2	18	85	97.2	3.3	57	142	4.3	228	8.1	47	58	4.07	378	8.6	257	0	0	0	0	0	0	0	1	0	0	1	1	0	0	62	15	26	0	0
614	76	1	1	1	98.3	15	88	98.3	3.6	16	123	0.9	135	7.1	39	67	4	86	10	264	0	0	1	0	0	0	0	1	0	0	1	0	0	0	26	15	24	0	0
615	85	2	3	1	97.9	18	88	97.9	3.9	62	98	1.7	195	5.9	43	37	4.05	91	7.2	111	1	0	0	1	0	0	0	1	1	0	1	0	0	0	51	15	39	3	0
616	65	1	2	1	98.1	18	85	98.1	3.6	13	125	0.9	115	5.8	64	50	4.36	56	19.6	262	1	0	0	0	0	0	0	0	0	0	1	0	0	0	27	14	32	1	0
617	66	1	1	1	97.8	14	88	97.8	3	74	195	5.9	137	5	36	125	3.03	168	7.9	160	0	0	1	1	0	0	0	1	0	0	1	0	0	0	38	15	28	0	0
618	82	1	3	1	98.2	25	88	98.2	3.1	25	148	1.3	143	6.8	54	66	3.79	141	13.7	271	1	0	0	1	0	0	0	1	0	0	1	0	0	0	53	15	54	0	0
619	58	2	1	2	97.6	19	88	97.6	4.1	14	150	0.7	287	9.4	49	84	4.33	85	10.7	288	0	0	0	0	1	0	0	1	0	0	1	1	1	0	26	15	32	4	0
620	67	1	2	1	99.2	19	85	99.2	3.3	63	178	1.5	480	9.6	23	123	4.63	158	19	299	1	0	0	1	1	0	0	1	0	0	1	1	1	0	72	15	43	2	0
621	60	2	1	1	97.6	14	88	97.6	3.7	18	223	0.7	208	10.1	61	111	4.75	257	11.5	192	0	0	0	0	0	0	0	1	0	0	1	0	0	0	38	15	20	0	0
622	59	1	2	2	96.9	23	85	96.9	2.9	27	90	2.8	113	5.8	21	57	4.06	59	8.1	186	1	0	0	1	0	1	0	1	0	1	1	1	1	1	52	15	39	0	0
623	84	1	2	1	97.6	15	85	97.6	2.3	22	122	0.8	177	6.7	27	64	4.23	204	8.6	301	1	0	0	0	1	0	0	1	0	0	0	1	1	0	82	15	60	2	0
624	85	1	2	1	100.7	16	85	100.7	3.9	39	118	1.3	148	7	71	34	2.9	66	7	255	0	0	1	1	0	1	0	0	0	0	1	0	0	0	52	9	42	4	0
625	68	1	2	1	98.8	19	88	98.8	4.9	18	217	0.7	274	8.7	29	155	5.87	165	8.1	201	0	0	0	0	0	0	0	1	0	0	1	0	0	0	29	15	20	0	0
626	89	2	3	1	97.9	26	85	97.9	3.4	34	228	1.1	303	7.1	62	84	3.9	84	14.3	213	0	0	1	0	1	1	0	1	0	0	1	0	0	0	51	14	46	2	0
627	73	2	3	2	99.6	12	88	99.6	3.3	27	212	1.1	196	6.7	46	141	3.79	127	12.2	304	1	0	0	1	0	0	0	1	0	1	1	1	1	0	152	13	43	3	0
628	80	2	1	1	98.1	14	88	98.1	4.2	11	184	0.6	130	6.8	73	94	4.84	86	7.8	181	1	0	0	0	0	0	0	1	0	0	1	1	0	0	27	15	33	0	0
629	73	1	2	1	98.9	21	85	98.9	2.9	34	166	1.4	207	6.9	47	90	4.68	143	9.8	234	1	0	1	1	1	1	0	1	0	1	1	1	1	1	79	15	32	0	0
630	84	2	3	2	97.7	13	85	97.7	3.8	17	172	1	182	6.5	82	75	4.29	76	5.7	284	1	0	1	0	0	0	0	1	0	0	1	1	0	0	41	14	38	2	0
631	91	2	1	1	98.1	20	85	98.1	3.9	37	181	0.9	141	5.6	37	121	3.66	114	20.3	174	0	0	1	1	0	0	0	1	0	0	1	0	0	0	32	13	54	1	0
632	92	1	2	1	97.9	16	85	97.9	4.3	30	190	0.9	203	7.2	63	114	4.26	79	7.7	229	0	0	0	0	1	1	0	1	0	0	1	0	1	0	28	15	37	1	0
633	79	1	2	1	98.4	18	85	98.4	3.6	13	140	0.9	90	5.8	53	75	4.99	60	8.3	193	0	0	0	0	0	0	0	0	0	0	0	0	0	0	36	13	40	0	0
634	89	2	3	1	98.1	13	85	98.1	3.4	19	116	1.2	89	6.3	54	48	4.61	71	9.6	163	1	0	1	0	1	1	0	1	1	0	1	1	0	0	87	15	37	0	0
635	50	1	2	1	99.7	19	88	99.7	4.4	13	141	0.9	101	6.1	45	76	5.08	99	6.4	254	0	0	1	0	1	0	0	1	0	0	1	0	0	0	34	13	20	1	0
636	63	1	2	2	98.7	25	85	98.7	3.8	35	12	2.7	130	5.2	58	61	3.68	216	5.7	160	1	1	0	1	1	0	1	1	0	1	1	1	1	1	40	15	38	6	0
637	74	1	2	2	98.8	21	85	98.8	3.5	71	96	6.4	234	8	43	47	3.61	40.35	8.4	365	1	0	0	1	1	1	0	1	0	1	1	0	1	1	48	15	51	1	0
638	71	1	2	1	98.6	12	85	98.6	4.9	45	67	1.4	125	6.1	19	8	3.42	198	8.7	202	0	0	1	1	0	0	0	1	0	1	1	1	1	1	36	15	48	4	0
639	66	1	2	2	98.8	23	88	98.8	3.2	17	77	0.8	201	6.9	29	35	4.46	66	14.5	351	0	0	1	0	0	0	0	0	0	0	0	1	0	0	56	11	33	2	0
640	47	1	3	2	98.5	15	85	98.5	3.6	9	172	0.7	159	8.9	39	70	3.04	403	6.7	225	1	0	1	0	0	1	0	1	0	1	1	1	1	0	33	15	40	0	0
641	73	1	1	2	104.2	16	85	104.2	4.3	9	202	1	116	6.1	37	146	3.94	96	4.9	343	0	0	1	0	0	0	0	1	0	0	1	0	0	0	62	6	44	3	0
642	69	1	2	2	98	26	85	98	3.6	60	163	7.9	360	10.4	27	76	3.73	421	7.9	144	1	0	0	1	0	1	0	1	0	1	1	1	1	1	44	15	57	0	0
643	52	1	2	2	97.8	12	85	97.8	2.8	18	288	1.7	319	9.3	35	222	4.01	157	7.2	371	1	0	1	1	1	1	0	1	0	0	1	0	1	0	50	14	26	1	0
644	70	1	2	1	97.3	15	85	97.3	3.5	29	116	1.5	158	8.3	23	56	4.53	183	9.2	337	0	0	1	1	1	1	0	1	0	0	1	0	0	0	51	9	34	0	0
645	68	1	2	2	98.6	13	85	98.6	4.2	48	133	2.3	261	11	52	66	5.72	77	6.1	236	1	0	0	1	1	0	0	0	0	0	1	1	1	0	61	7	58	0	0
646	69	2	3	1	98.5	26	88	98.5	4.3	7	59	0.3	477	5.4	14	27	3.88	127	8.2	253	1	0	0	0	0	0	0	1	0	1	1	1	1	0	56	15	58	1	0
647	26	1	1	2	102.9	27	85	102.9	3.8	17	163	1.1	109	6.1	36	89	4.91	191	8.3	352	0	0	1	1	0	0	0	1	0	1	0	1	1	1	105	15	61	1	0
648	58	1	2	1	98.1	12	85	98.1	3.4	22	134	1.3	68	7.7	26	64	4.82	259	8.9	181	0	0	0	0	1	0	0	1	0	1	1	1	1	0	36	15	29	1	0
649	92	2	2	1	98	22	90	98	4.4	18	171	0.9	222	8.4	61	87	4.78	116	7.1	304	1	0	0	0	0	0	0	1	0	0	1	1	1	0	36	15	33	0	0
650	67	2	2	1	97.2	14	85	97.2	4.4	13	146	0.8	147	10.5	45	74	4.1	135	8.3	223	1	0	0	0	0	1	0	0	1	0	1	0	0	0	28	15	25	0	0
651	79	2	1	2	97.8	16	85	97.8	3.4	22	108	1	180	7.6	29	35	3.5	219	8	246	1	0	0	1	0	0	0	1	0	0	1	1	1	0	34	15	35	1	0
652	87	2	3	1	98	21	87	98	3.9	32	301	1.6	198	7.9	45	217	4.02	196	7.6	247	0	0	0	0	0	0	0	1	0	0	1	0	0	0	32	15	29	0	0
653	91	1	2	2	98.4	18	85	98.4	3.3	20	178	1.3	144	7	52	111	4.09	73	21.6	285	0	0	0	0	0	0	0	1	0	0	0	0	1	0	51	15	43	0	1
654	60	2	2	2	96.1	17	85	96.1	2.6	8	89	0.7	74	5.5	25	54	3.04	50	4.4	64	0	0	0	1	0	0	0	1	0	1	1	1	1	0	59	15	50	3	0
655	84	2	1	1	96.3	17	85	96.3	4.2	14	137	0.7	153	5.8	55	42	4.64	101	9.1	217	0	0	1	0	1	0	0	0	0	0	1	0	0	0	33	15	38	1	0
656	71	1	1	1	100.7	25	85	100.7	3.2	26	117	1.4	166	8.7	46	49	3.53	112	8.8	215	0	0	1	1	1	1	0	1	0	1	1	1	1	0	65	15	42	1	0
657	65	2	2	1	98	14	88	98	4.6	10	284	0.7	236	7.3	86	182	4.63	78	8.8	287	0	0	1	0	0	0	0	1	0	0	1	1	0	0	39	15	24	0	0
658	39	2	2	2	98.7	19	85	98.7	4.1	15	140	0.7	239	7.3	37	154	3.82	82	12.8	407	0	0	0	0	0	0	0	0	0	0	1	0	1	0	26	15	23	0	0
659	62	1	2	1	99.7	13	85	99.7	2.2	12	58	0.8	187	5.2	25	50	3.94	191	6.5	105	0	0	1	1	1	0	0	1	0	1	1	1	1	0	57	15	50	0	0
660	76	2	2	1	96.9	10	85	96.9	4.6	18	156	0.8	114	6.3	83	57	4.36	81	5.2	231	0	0	1	0	1	0	0	1	0	0	1	1	1	0	85	3	61	7	0
661	80	2	3	2	97.7	21	85	97.7	4	15	202	0.6	118	6.9	58	120	4.51	120	6.5	175	0	0	0	0	0	0	0	1	0	0	1	0	0	0	20	14	26	1	0
662	72	2	2	1	98.1	20	88	98.1	3.9	26	132	0.8	183	6.4	70	56	3.59	40.35	4.2	259	0	0	0	0	1	0	0	1	0	0	1	0	0	0	32	15	32	0	0
663	52	1	2	1	97.9	18	85	97.9	3.8	19	190	1.1	106	6.1	56	105	4.94	143	8.9	323	1	0	0	0	0	1	0	1	0	1	1	0	1	0	26	15	32	7	0
664	61	1	1	1	99.3	13	85	99.3	4.4	57	209	4.7	137	5.8	36	126	4.11	234	16	112	1	0	1	1	0	0	0	1	0	0	1	0	1	1	54	15	44	8	0
665	77	1	3	1	97.8	12	85	97.8	3.1	12	155	1	175	5.9	49	80	4.12	130	11.2	196	1	0	0	1	0	0	0	0	0	0	1	0	1	0	36	14	36	2	0
666	70	1	2	1	97.5	12	85	97.5	4.5	18	125	0.9	209	7	32	58	4.42	176	6.5	183	1	0	1	0	1	0	0	1	0	1	1	1	0	0	48	15	42	9	0
667	56	2	1	2	97.9	20	85	97.9	3.7	10	133	0.9	97	6.7	34	80	4.17	96	5.6	290	0	0	0	0	0	1	0	1	0	0	1	1	1	0	67	15	22	0	0
668	74	2	2	2	99.3	12	85	99.3	3.7	35	147	1.7	164	7.7	62	111	4.83	70	7.7	158	0	0	1	1	0	0	0	1	0	0	1	1	1	0	20	15	33	1	0
669	50	1	2	1	98.3	15	85	98.3	4	14	275	0.9	387	7.8	32	174	4.62	345	9.8	213	0	0	1	1	1	0	0	1	0	0	1	1	1	0	50	15	40	3	0
670	85	2	3	1	98.9	15	85	98.9	4.4	31	198	1	106	6.7	76	81	4.01	206	5.8	211	0	0	1	0	0	0	0	1	0	0	1	1	1	0	38	15	34	2	0
671	60	1	2	1	97.8	13	85	97.8	2.8	19	173	1.1	138	6.2	30	72	4.74	353	10.8	200	0	0	1	0	0	1	0	1	0	0	1	1	0	0	42	15	31	0	0
672	73	1	2	2	98.1	23	88	98.1	3.9	18	118	0.8	262	6.9	38	54	4.55	129	13.5	170	0	0	1	0	1	0	0	1	1	0	1	0	1	0	58	14	37	1	0
673	60	1	1	1	96.7	12	85	96.7	4.6	17	184	0.9	143	7.1	39	122	5.46	117	6.3	278	0	0	1	0	1	0	0	1	0	0	1	0	0	0	19	15	25	0	0
674	80	2	3	1	98.3	23	88	98.3	3.5	25	109	1	221	6.3	42	47	4.2	43	11.7	184	0	0	0	1	0	0	0	1	0	0	1	1	0	0	40	14	40	1	0
675	82	1	3	1	97.7	18	85	97.7	3.9	35	122	1.1	115	6.9	35	72	4.06	73	7.2	205	0	0	1	0	1	0	0	1	1	1	1	1	1	0	65	15	58	4	0
676	89	2	2	1	98.7	20	85	98.7	3.8	27	170	1.4	127	7.1	40	104	4.89	129	11.9	294	1	0	1	1	1	1	0	1	1	0	1	0	0	0	48	15	49	0	0
677	71	1	2	2	98.7	24	88	98.7	3.8	27	137	1.2	156	6.9	36	80	5.24	105	10.1	265	0	0	0	1	0	0	0	1	0	0	1	0	0	0	70	15	46	3	0
678	43	1	2	2	98.3	23	88	98.3	4.3	15	223	0.6	197	11.6	44	128	5.55	253	9.1	253	0	0	0	1	0	0	0	1	0	0	1	0	0	0	25	15	20	0	0
679	81	2	2	2	97	19	88	97	2.3	123	116	3.2	268	10.2	20	73	5.59	98	14.4	119	1	0	0	1	1	1	0	1	1	1	1	1	1	0	90	15	70	7	1
680	61	1	1	2	98.8	32	88	98.8	3.7	10	214	1.2	487	8.1	63	122	4.16	145	8.3	154	1	0	1	1	0	1	0	1	0	1	1	1	1	1	38	14	41	1	0
681	87	2	3	1	98.4	31	85	98.4	3.6	17	140	0.6	94	6.5	45	61	4.28	169	5.6	213	1	0	1	1	1	1	0	1	1	1	1	1	0	0	42	15	43	3	0
682	67	1	3	1	99.6	19	88	99.6	3.2	12	132	0.8	200	14.5	44	69	4.29	95	10.8	352	1	0	0	0	0	1	0	1	0	0	1	1	1	0	26	14	33	1	0
683	85	2	3	1	96.7	18	85	96.7	4.5	47	173	1	94	5.6	60	98	3.91	75	7.3	402	1	0	0	0	0	0	0	1	1	0	1	0	1	0	47	12	31	0	0
684	78	1	1	1	98	15	88	98	4.2	28	172	0.9	177	6.7	58	95	4.77	94	10.1	247	1	0	0	0	1	0	0	1	0	1	0	1	1	0	43	15	33	2	0
685	66	2	2	1	98.7	24	90	98.7	3.9	19	118	0.9	170	8.3	28	58	4.59	162	9.7	277	0	0	0	0	0	0	0	1	0	0	1	0	0	0	30	15	27	1	0
686	58	1	2	2	100.9	26	85	100.9	3.7	17	186	0.9	100	4.7	53	43	2.99	748.95	52.7	30	0	0	1	0	0	0	0	0	0	0	1	1	1	0	28	15	48	4	0
687	63	2	1	1	98.8	31	85	98.8	4.7	11	245	1	101	5.9	70	118	4.87	284	10	446	1	0	1	1	0	1	0	1	0	0	1	1	0	0	46	14	30	1	0
688	62	1	2	1	97.9	11	88	97.9	4.6	29	98	1.4	146	8.2	26	45	4.78	135	8.5	143	0	0	1	1	1	0	0	1	0	0	1	1	1	0	33	15	32	2	0
689	54	1	1	1	97	14	85	97	3.9	34	305	1.8	296	10.6	41	203	4.82	307	9.7	292	1	0	1	1	1	1	0	1	0	1	1	1	1	0	30	15	15	0	0
690	53	1	2	2	98.1	24	85	98.1	4.3	40	194	1.8	137	9.3	38	80	5.49	255	10.1	273	0	0	1	0	0	0	0	1	0	0	1	1	1	0	19	15	21	0	0
691	65	1	1	1	100	25	90	100	4	25	159	1.4	78	7.2	32	75	2.86	261	7.6	437	0	0	1	1	1	1	0	1	0	1	1	1	1	1	53	15	55	8	0
692	86	2	3	1	98	21	85	98	3.4	54	129	2.8	232	5.2	60	34	2.9	173	11.4	191	0	0	0	1	0	0	0	1	0	1	1	0	1	0	69	15	58	0	0
693	82	1	2	2	97.7	12	88	97.7	4.7	31	173	1.3	189	7.9	51	90	5.23	161	9.1	190	0	0	0	0	0	0	0	1	0	0	1	0	0	0	37	15	31	0	0
694	92	2	3	1	101.6	36	85	101.6	3.6	16	78	1.1	82	5.9	43	22	4.23	67	8.7	154	1	0	0	1	1	1	0	1	0	0	1	0	0	0	42	11	33	2	0
695	55	1	1	2	93.6	24	88	93.6	4.9	13	206	1.3	99	6.1	32	133	6.65	205	12.8	285	0	0	0	0	0	0	0	1	0	0	0	0	1	0	30	14	20	1	0
696	20	1	1	2	98.8	27	88	98.8	3.5	20	117	1.6	110	4.9	53	51	3.46	64	18.7	214	0	0	0	0	0	0	0	1	0	0	0	1	1	0	57	15	20	3	0
697	56	2	1	1	98.3	24	88	98.3	4.5	29	245	1	175	9.1	37	150	4.35	153	23.9	275	0	0	0	0	0	0	0	1	0	0	1	1	1	0	34	14	27	0	0
698	86	2	3	2	97.2	17	85	97.2	4	19	267	1.1	266	9.2	47	145	5.39	183	14	228	1	0	0	1	0	0	0	1	0	0	0	0	0	0	44	10	43	2	0
699	71	2	2	1	96.7	17	88	96.7	3.7	29	174	1.2	266	7.5	48	98	3.51	139	8.8	318	1	0	1	0	0	0	0	1	0	1	1	1	1	0	49	8	48	3	0
700	69	1	2	1	98.8	15	88	98.8	4.2	17	176	1.3	149	5.8	49	130	3.93	177	8.1	154	0	0	0	1	0	1	0	1	0	0	1	1	1	0	76	15	31	0	0
701	61	1	2	1	98.6	13	85	98.6	3.8	14	201	0.9	194	7.1	28	114	5.02	403	13.9	263	0	0	1	0	0	0	0	1	0	0	1	1	1	0	28	15	29	0	0
702	87	2	3	1	97.6	27	85	97.6	4	34	132	1.2	92	6.1	59	53	3.7	101	10.6	295	0	0	1	0	1	1	0	1	0	0	1	0	0	0	24	15	33	0	0
703	46	2	1	2	98	11	85	98	3.2	5	144	0.6	287	11.2	55	80	3.34	86	7.3	66	0	0	1	0	0	0	0	0	0	1	0	1	1	0	42	15	19	0	0
704	49	1	2	2	98	16	85	98	4.4	9	229	0.9	209	7	36	142	5.22	255	12.1	266	0	0	1	0	1	0	0	1	0	0	1	0	1	0	17	15	17	0	0
705	80	1	2	1	96	20	85	96	3.4	28	105	1.2	90	9.1	50	40	4.5	77	6.5	184	0	0	1	0	1	0	0	1	0	0	1	1	1	0	33	14	32	3	0
706	67	1	2	1	98.1	20	88	98.1	4.9	18	117	1.1	146	7	28	34	5.68	274	6.8	191	1	0	0	0	1	0	0	1	0	0	1	0	0	0	31	14	49	2	0
707	57	1	2	1	98.3	23	88	98.3	3.6	22	61	1.5	204	8.2	13	25	3.21	117	5.2	72	0	0	0	1	0	0	0	1	0	0	1	1	1	0	58	13	37	8	0
708	77	2	3	2	96.2	14	85	96.2	4.3	20	238	0.9	19	6.3	110	111	3.58	83	11.7	296	0	0	1	1	0	0	0	1	0	0	1	1	1	0	46	15	34	0	0
709	49	2	1	2	98.2	17	88	98.2	1.4	68	65	1.9	371	6.8	32	125	1.5	430	26.5	63	0	0	0	0	0	0	0	0	0	1	0	1	1	0	129	11	53	6	1
710	80	2	1	1	95.8	31	85	95.8	2	110	170	4.8	208	9.8	33	96	3.61	127	8.6	27	1	0	0	1	0	0	0	1	0	1	1	1	1	0	57	14	55	1	0
711	49	1	2	2	98.6	14	85	98.6	4.1	19	142	1	139	7	30	48	4.64	322	11.1	164	0	0	0	0	0	0	0	1	0	1	1	0	1	0	25	15	20	4	0
712	55	2	1	1	98.7	14	88	98.7	2.6	11	88	0.6	169	6.5	34	30	3.84	119	13.9	620	0	0	0	0	0	0	0	0	0	0	1	0	0	0	21	15	20	0	0
713	86	2	3	1	100.4	35	85	100.4	3.6	21	143	1.4	139	6.4	56	71	4	79	6.2	205	1	0	0	1	0	0	0	1	0	0	1	0	0	0	94	7	63	2	0
714	67	2	2	2	98.2	23	88	98.2	2.7	28	141	0.7	152	9.5	34	68	4.55	129	18.7	120	0	0	0	0	0	0	0	1	0	1	1	1	1	0	63	15	43	0	1
715	66	2	2	1	97.5	24	85	97.5	4.2	22	166	0.7	104	6.8	34	82	3.82	251	11.1	312	1	0	1	1	0	0	0	1	0	1	1	1	1	0	49	15	49	0	0
716	82	2	2	1	97.8	17	88	97.8	3.2	48	204	2.2	128	6.8	35	142	3.18	133	11.4	291	0	0	0	1	0	0	0	1	0	0	1	0	0	0	57	8	51	5	0
717	86	2	2	1	97.4	15	88	97.4	3.4	49	131	1.7	128	6.1	36	76	3.2	93	8.7	286	1	0	0	1	0	0	0	0	0	0	1	0	0	0	41	15	44	1	0
718	61	2	1	1	96.7	23	85	96.7	4	25	172	1	148	5.9	87	63	3.74	109	10	231	1	0	1	1	0	1	0	1	0	0	1	0	0	0	69	15	36	1	0
719	62	2	3	1	98.8	20	85	98.8	3.8	18	71	4.1	84	5.9	29	29	4.41	67	6.7	208	1	0	0	1	1	1	0	1	0	0	1	1	1	1	59	15	44	4	0
720	50	2	3	1	99	28	85	99	3.3	13	228	0.6	247	10.2	46	120	5.14	450	9.2	197	0	0	1	0	0	0	0	0	0	0	1	1	1	0	30	15	28	0	0
721	83	2	1	2	95.9	22	85	95.9	4.3	10	174	0.8	90	5.6	59	74	4.35	207	4.7	233	1	0	1	1	0	1	0	1	0	0	1	0	1	0	44	15	40	1	0
722	82	1	2	2	98.2	18	85	98.2	3.7	17	262	0.9	86	6.5	48	193	5.42	105	10.1	244	0	0	1	0	0	0	0	1	0	0	1	1	0	0	34	14	37	1	0
723	88	1	2	2	98.4	16	85	98.4	4.1	39	173	1.5	157	6.6	32	116	3.72	125	4.6	172	0	0	1	1	0	0	0	1	0	0	1	0	0	0	70	8	48	5	0
724	59	1	1	1	99.6	14	85	99.6	4.7	21	339	1.1	271	11.7	40	125	4.58	140	11.9	176	1	0	0	0	0	0	0	1	1	0	1	1	1	0	59	15	30	0	0
725	73	2	3	1	97.8	19	88	97.8	3.3	89	119	1.7	260	7.9	41	96	2.14	129	14.1	292	1	0	0	1	0	0	0	1	0	1	1	1	1	0	62	15	51	2	0
726	51	1	1	1	97.9	13	85	97.9	3.9	6	160	0.7	162	11.2	29	116	3.43	71	4.5	62	0	0	0	0	0	0	0	0	0	0	1	0	1	0	28	15	40	1	0
727	85	2	3	1	98.3	21	88	98.3	4.1	16	125	0.8	125	6.1	26	72	3.3	135	8	294	1	0	1	1	0	1	0	1	0	0	1	1	0	0	49	15	42	1	0
728	73	1	2	1	96.4	12	85	96.4	2.5	28	121	1.2	146	5.9	31	60	4.33	152	5.6	147	0	0	1	1	0	1	0	1	0	1	1	1	1	0	62	15	24	1	0
729	52	2	2	2	98.6	19	85	98.6	4.1	10	186	0.6	124	7.4	30	107	4.58	247	12.3	176	1	0	1	0	1	0	0	1	0	1	1	1	1	0	21	15	27	0	0
730	51	1	2	2	100.4	26	88	100.4	4	12	174	0.8	118	4.9	42	95	4.72	185	3.6	190	0	0	1	0	0	0	0	1	0	0	1	0	0	0	24	15	15	0	0
731	64	2	2	1	97.8	21	85	97.8	2.7	12	182	0.8	135	6.2	29	91	4.86	308	12.4	319	1	0	0	0	0	0	0	1	1	0	1	1	1	0	62	15	27	0	0
732	71	2	1	1	98.3	18	85	98.3	3.5	17	176	0.8	116	5.9	45	92	3.42	194	8	198	0	0	1	0	0	0	0	1	0	0	1	0	1	0	25	15	42	1	0
733	53	2	3	2	96.2	25	85	96.2	4.3	13	220	0.8	280	9	38	150	4.1	159	6	410	0	0	1	1	1	1	0	0	0	0	1	0	1	0	41	15	13	0	0
734	74	1	2	1	99.1	21	85	99.1	3.7	39	146	1.8	168	5.7	11	103	4.2	158	14.5	157	0	0	0	0	1	0	0	1	0	1	0	1	1	0	47	15	43	4	0
735	63	2	1	2	99.4	19	88	99.4	3.5	31	208	3.7	68	4.8	48	127	3.6	164	10.5	245	0	0	0	1	0	0	0	1	0	1	1	0	1	0	95	12	30	2	0
736	52	1	2	1	99.7	16	85	99.7	4	100	213	3.2	108	6	39	137	4.43	187	8.3	310	1	1	0	1	1	1	1	1	0	1	1	1	1	1	50	15	25	4	0
737	83	2	2	1	98.1	29	88	98.1	3.8	15	103	0.8	142	5.5	26	57	4.6	100	8.6	288	1	0	1	0	0	0	0	1	1	0	1	0	0	0	34	15	35	2	0
738	83	1	2	1	98.2	20	85	98.2	3.5	27	151	1.3	83	6.6	51	90	4.19	51	9	221	1	0	1	0	0	1	0	1	0	0	1	0	0	0	34	14	42	1	0
739	63	2	2	1	96.6	18	85	96.6	2.8	43	174	1.9	212	9.6	38	96	4.11	542	21.8	288	0	0	0	0	0	0	0	1	0	1	0	1	1	0	84	15	63	5	1
740	79	2	1	1	95.8	14	85	95.8	2.4	24	77	1.2	147	8.6	20	31	4.11	82	8	211	1	0	1	1	1	1	0	1	1	1	1	1	1	0	84	15	52	3	0
741	73	1	2	2	96.1	11	85	96.1	3.8	26	113	1.8	78	6.9	36	54	3.94	116	6.5	239	0	0	1	1	1	1	0	1	0	0	1	1	1	0	41	15	44	4	0
742	49	2	3	1	97.8	19	88	97.8	3.4	13	173	0.5	176	11.4	52	106	4.28	75	9.9	248	0	0	0	0	0	0	0	1	0	0	1	0	0	0	21	15	20	0	0
743	84	1	1	1	94	25	85	94	3.1	33	156	1.3	260	9.4	18	50	4.56	170	15.5	299	0	0	0	0	1	0	0	1	0	0	1	1	1	0	62	14	59	3	0
744	84	2	2	1	98.1	23	85	98.1	4.1	48	115	1.6	201	6.3	31	60	4.27	118	19.8	395	1	0	1	1	0	1	0	0	0	0	1	1	1	0	45	12	38	0	0
745	65	1	3	1	98.4	16	88	98.4	2.7	47	172	2.5	204	12	33	106	3.82	161	29.1	301	0	0	0	1	1	1	0	1	0	0	1	0	1	0	53	14	37	0	0
746	64	2	1	1	97.8	22	88	97.8	4	13	207	0.6	148	6.6	29	120	5.17	290	13.7	280	0	0	1	0	1	1	0	1	0	0	1	0	0	0	28	15	27	0	0
747	77	1	2	1	98.4	16	85	98.4	4.6	17	218	1	87	5.7	48	114	4.89	140	5.4	152	1	0	0	0	1	0	0	1	0	0	1	0	1	0	38	15	53	2	0
748	69	1	2	2	98.4	9	85	98.4	4.3	19	134	1.4	94	6.4	44	64	4.99	128	8.3	148	1	0	0	1	0	0	0	1	0	0	1	1	1	0	27	15	46	6	0
749	59	2	1	2	97.7	19	90	97.7	3.8	24	164	1.2	312	9.1	49	92	4.11	114	12.9	363	0	0	1	1	0	0	0	1	0	0	1	1	1	0	49	15	27	0	0
750	75	1	2	2	99.2	16	88	99.2	3.4	15	145	0.7	100	6.4	33	73	4.76	196	10.1	263	1	0	1	0	1	0	0	1	0	1	1	1	1	0	29	15	40	0	0
751	85	2	2	1	98.2	21	88	98.2	4.3	22	124	0.7	194	6	76	41	4.18	40.35	10.3	264	1	0	1	0	0	0	0	1	0	0	1	0	0	0	32	15	24	0	0
752	72	2	1	1	97.4	14	85	97.4	3	31	53	1.4	229	6.2	29	8	3.84	110	9.8	236	0	0	0	1	1	0	0	1	0	1	1	1	1	0	42	15	49	1	0
753	87	1	3	2	96.4	27	85	96.4	3.6	11	134	1	268	7.5	52	66	4.43	79	4.5	236	1	0	0	0	1	0	0	1	0	0	1	0	0	0	33	15	25	0	0
754	92	2	3	1	98.6	22	88	98.6	3.2	11	225	0.8	125	7	60	58	3.94	116	10.8	186	0	0	1	0	0	0	0	0	0	0	1	0	0	0	16	15	28	0	0
755	72	1	2	1	98.2	37	88	98.2	2.6	30	157	1.1	89	6.2	29	104	4.33	120	8	194	0	0	0	0	0	0	0	1	0	0	1	0	0	0	54	15	44	0	0
756	70	1	2	1	97.7	17	85	97.7	4.3	24	120	1.2	145	6.9	33	58	4.36	161	10.4	232	1	0	1	1	1	0	0	1	0	0	1	1	1	0	24	15	37	4	0
757	65	1	2	1	97.4	17	88	97.4	4.6	16	137	0.8	140	6.7	70	55	4.36	62	15	214	1	0	1	0	0	0	0	0	0	0	1	0	0	0	43	12	24	2	0
758	80	1	1	1	98.2	22	88	98.2	3.4	15	146	1.3	119	6.2	42	86	3.82	92	9.9	207	1	0	1	0	0	0	0	1	0	0	1	0	0	0	19	15	26	0	0
759	80	1	2	1	99.1	26	85	99.1	4.6	34	151	1.6	122	6.7	35	48	4.51	145	6.7	248	1	0	1	1	1	1	0	1	0	0	0	0	1	0	106	3	84	4	0
760	84	1	2	1	97.4	16	88	97.4	4.1	26	146	1	92	6.3	73	60	4.42	63	7.3	166	1	0	0	0	1	1	0	1	0	0	1	1	0	0	57	15	45	3	0
761	63	2	1	1	97.7	19	88	97.7	4	18	162	1.1	215	7.1	52	58	4.92	85	6.8	291	0	0	1	1	0	0	0	1	0	0	1	0	0	0	29	15	18	0	0
762	51	2	2	1	98.1	14	85	98.1	4.4	18	358	0.8	378	13	54	253	4.76	253	7.6	247	0	0	1	0	1	0	0	1	0	0	1	1	1	0	41	14	19	1	0
763	47	2	1	2	99	17	85	99	2.6	10	153	0.6	132	9.8	47	86	4.86	102	8.4	336	0	0	1	0	0	1	0	1	1	0	1	0	0	0	37	15	34	0	0
764	57	2	3	1	97.8	22	85	97.8	4.5	20	197	0.7	177	7.7	65	98	4.36	170	8.5	241	1	0	1	0	1	1	0	1	0	0	0	1	1	0	24	15	39	1	0
765	74	2	1	1	98	23	85	98	3.8	30	140	1.5	262	6.6	68	55	4.54	60	13.8	301	1	0	0	1	0	1	0	1	0	0	0	0	0	0	60	9	41	0	1
766	70	2	2	1	99.6	13	85	99.6	4	22	177	0.9	199	9.3	42	101	3.67	168	6.6	321	0	0	1	1	1	1	0	1	0	0	1	1	1	0	48	15	47	2	0
767	62	1	2	2	97.4	16	90	97.4	3.7	40	222	2.1	456	15.4	34	133	4.89	421	7	233	0	0	1	1	1	0	0	1	0	1	1	0	1	0	50	15	39	4	0
768	53	2	2	2	99.2	14	88	99.2	4	16	172	0.6	105	7.9	40	103	4.92	144	7.8	311	0	0	0	0	0	0	0	1	0	0	0	1	1	0	21	15	20	0	0
769	87	1	2	1	97.6	24	88	97.6	4.2	17	235	0.9	120	5.8	48	168	5.35	94	6.7	179	0	0	1	0	0	0	0	1	0	0	1	0	0	0	49	13	49	1	0
770	55	1	2	1	97.4	18	85	97.4	4.3	12	201	0.9	228	11.2	33	128	4.55	176	8.7	206	0	0	1	0	0	0	0	1	0	0	0	0	1	0	17	15	23	3	0
771	59	2	2	2	98	20	85	98	3.8	9	219	0.6	108	9.1	73	124	4.57	112	9.4	208	0	0	0	0	0	0	0	1	0	0	1	0	0	0	15	15	15	0	0
772	71	2	1	1	97.8	16	88	97.8	4.2	20	110	1	91	6.8	42	54	5.19	72	12	345	1	0	0	0	1	1	0	1	1	0	1	1	0	0	65	15	40	1	0
773	75	1	3	1	98.5	13	85	98.5	3.2	14	176	0.7	128	7.7	41	111	4.51	119	8.7	154	1	0	0	0	0	0	0	1	0	0	1	0	1	0	37	15	37	0	0
774	65	1	2	1	97.5	15	85	97.5	4	16	125	1	171	7.2	35	30	4.58	170	7.5	219	0	0	1	0	0	0	0	1	0	0	1	0	1	0	28	15	27	1	0
775	77	1	1	2	97.9	17	88	97.9	3.7	15	136	1.2	131	7.9	40	74	3.68	111	7.6	205	0	0	1	1	0	0	0	1	0	0	1	0	0	0	22	14	29	1	0
776	64	1	2	2	98.3	14	85	98.3	4.3	14	167	0.7	148	7.2	46	106	4.56	75	11.2	212	1	0	1	0	0	0	0	1	0	0	1	1	1	0	34	14	37	1	0
777	57	1	1	2	96.4	19	88	96.4	4.3	10	168	1	133	8.1	43	111	4.81	71	6	239	0	0	1	0	1	1	0	1	0	0	1	0	0	0	51	15	38	0	0
778	80	1	2	1	97.6	10	85	97.6	4	22	123	1.4	107	6.4	35	71	4.09	84	4.6	204	1	0	0	1	1	0	0	1	0	0	1	0	1	0	31	15	50	0	0
779	84	1	1	1	97.7	13	88	97.7	4.4	27	178	1.4	109	8.3	40	110	5.16	138	8.1	238	1	0	1	1	0	0	0	1	0	0	1	0	0	0	36	15	26	0	0
780	80	2	1	1	97	23	88	97	3.3	36	115	0.7	62	6.2	30	61	4.29	65	6.4	228	1	0	0	0	0	0	0	1	0	1	0	1	0	0	42	14	32	5	0
781	72	2	2	1	98.4	20	85	98.4	3.1	18	149	0.8	136	7.6	28	106	3.03	76	10.5	221	0	0	1	0	0	0	0	1	0	0	0	0	0	0	40	15	45	0	0
782	62	1	2	1	99.1	19	88	99.1	3.3	15	193	0.7	79	5.4	54	17	3.69	109	4.8	173	0	0	1	0	1	1	0	1	0	0	1	1	1	0	23	15	28	1	0
783	51	1	1	1	98.5	19	85	98.5	4	12	161	0.9	196	11.2	33	88	4.78	200	7.1	205	0	0	1	1	1	0	0	1	0	0	1	0	0	1	49	13	31	7	0
784	67	2	2	2	97.6	19	88	97.6	4.2	19	200	1.1	189	7.3	71	98	4.47	104	6.8	265	0	0	1	1	1	1	0	1	0	0	1	0	1	0	45	14	42	2	0
785	66	1	1	2	99.1	19	88	99.1	3.3	68	194	2.7	355	5.5	45	120	4.88	40.35	10.5	209	0	0	0	0	0	0	0	1	0	1	1	1	1	0	76	15	54	0	0
786	81	2	2	1	97.5	22	85	97.5	3.8	81	175	2.4	119	7.1	36	97	3.57	211	6.7	255	1	0	1	1	1	1	0	1	0	0	1	1	0	1	67	15	57	3	0
787	68	1	2	1	97.1	17	88	97.1	3.7	28	129	1.1	263	6.4	54	64	4.24	54	8.6	163	1	0	1	0	1	0	0	0	0	0	1	0	0	0	44	11	33	2	0
788	63	1	1	1	98.4	19	85	98.4	4.2	15	225	1.1	318	9.6	41	138	5.65	229	10.1	168	0	0	1	1	1	0	0	1	0	1	1	1	1	0	22	15	18	0	0
789	47	1	2	1	98	18	88	98	4	20	151	1.1	449	11.2	37	87	4.95	137	9.4	209	0	0	0	0	0	0	0	1	0	0	1	0	0	0	13	15	15	0	0
790	64	2	1	2	102.2	15	85	102.2	3.6	11	165	0.9	262	9.3	45	107	5.15	64	10.2	298	1	0	0	0	0	0	0	1	0	0	1	0	1	0	17	15	32	0	1
791	55	2	1	1	98.3	15	88	98.3	4.2	18	130	0.9	175	8.2	39	70	4.95	103	10.4	216	0	0	0	0	0	0	0	1	0	0	1	0	0	0	22	15	18	0	0
792	66	1	2	1	99.1	21	85	99.1	4.1	30	160	1.6	230	7.6	36	72	5	260	7.8	229	0	0	1	1	0	1	0	1	0	1	1	0	1	1	55	3	88	13	0
793	92	2	3	1	98.3	23	85	98.3	4.5	10	167	0.5	96	6.6	90	61	4.65	81	5.1	363	1	0	0	0	1	1	0	1	0	0	1	1	0	0	21	15	30	0	0
794	79	2	3	2	97.5	18	88	97.5	3.6	34	138	1.4	310	6.3	46	82	3.13	48	8.8	325	1	0	0	1	0	0	0	1	1	1	1	1	1	0	54	15	50	2	0
795	78	2	1	2	99.2	20	85	99.2	4.1	31	148	1.1	125	7.1	51	73	3.84	122	7.2	328	1	0	0	0	1	0	0	1	0	1	1	0	1	0	42	14	26	1	0
796	73	1	2	1	97.6	21	85	97.6	4.7	39	124	1.2	297	8.1	33	60	4.4	154	5.8	207	0	0	1	0	0	0	0	1	0	0	1	0	0	0	38	15	35	2	0
797	80	1	1	1	95.3	14	85	95.3	4.5	31	184	1.8	189	7.4	45	69	3.28	235	10.1	296	1	0	0	1	1	1	0	1	0	0	1	0	1	0	44	15	60	3	0
798	55	1	2	1	96.7	24	85	96.7	4.3	17	150	1.1	79	5.1	22	98	5.24	150	7.5	288	1	0	0	1	0	0	0	1	0	1	1	1	1	0	30	6	46	3	0
799	54	2	2	2	98.5	28	85	98.5	3.8	12	325	0.7	260	12	47	239	4.35	196	7.4	250	0	0	1	0	0	0	0	1	0	1	1	1	1	0	53	15	41	1	0
800	55	1	2	1	98.9	17	88	98.9	2.6	36	214	1.5	144	5.8	46	126	4.21	210	17.2	216	0	0	1	0	1	1	0	1	0	0	1	0	0	0	51	13	38	3	0
801	75	1	2	2	96.4	10	85	96.4	2.6	12	85	0.8	129	5.8	13	53	4.64	96	5.7	268	0	0	1	0	1	1	0	1	0	1	1	0	1	0	70	15	52	3	0
802	88	1	2	1	97.8	18	88	97.8	3.1	19	116	0.6	147	11	43	18	4.19	85	13.9	230	1	0	0	0	0	0	0	1	0	0	1	1	1	0	51	15	58	0	0
803	64	2	2	2	97.7	12	88	97.7	4.5	16	197	0.7	238	9.1	47	101	5.57	247	18.1	292	0	0	0	0	0	0	0	1	0	0	1	1	0	0	30	14	33	1	0
804	81	1	2	1	98	18	88	98	4.1	16	125	0.8	88	5.5	42	57	4.57	131	5.4	217	1	0	0	1	0	0	0	1	0	0	1	0	0	0	29	15	27	0	0
805	82	2	3	1	97.5	16	88	97.5	2.8	60	118	3.8	220	5	35	64	3.2	98	4.9	107	1	0	1	1	1	1	0	1	0	1	1	1	1	1	60	15	49	0	0
806	66	1	1	1	98.3	8	85	98.3	3.4	71	167	4.8	177	7.6	33	86	3.88	239	7.6	259	1	0	1	1	1	0	0	1	0	0	1	1	0	1	55	15	48	3	0
807	57	2	1	1	98.2	12	85	98.2	3.8	19	259	0.7	129	10.7	36	177	4.29	228	12.1	275	0	0	1	0	1	0	0	1	0	0	1	1	1	0	40	15	32	1	0
808	70	2	3	1	92	20	88	92	3.4	27	168	0.7	329	5.9	55	66	4.53	137	11.7	204	1	0	0	0	0	0	0	0	0	1	1	1	1	0	60	15	26	3	0
809	71	1	2	1	99	20	85	99	3.4	26	91	0.8	280	4.9	16	41	3.94	98	4.3	87	0	0	1	0	0	0	0	1	0	1	1	1	1	0	53	15	55	4	0
810	67	1	2	1	99	22	88	99	4	15	125	0.9	168	8.4	50	60	4.44	73	8	347	1	0	1	1	0	0	0	1	0	0	1	0	1	0	53	15	38	2	0
811	74	2	2	2	0	23	85	0	3.3	25	181	1.4	65	9	74	96	3.98	55	9.7	258	1	0	1	1	1	1	0	1	0	1	1	1	1	0	70	3	67	7	0
812	76	1	2	1	97.8	21	88	97.8	2.2	14	91	0.6	110	6.7	7	31	3.64	89	16.4	151	1	0	1	0	0	0	0	1	0	1	1	1	1	0	54	13	42	2	1
813	49	2	2	1	100	23	88	100	3.1	6	135	0.6	130	6.1	30	47	4.95	288	8.3	235	0	0	0	0	0	0	0	1	0	0	1	1	1	0	18	15	30	0	0
814	74	2	3	2	98.6	9	85	98.6	4.5	18	168	0.9	292	8.1	58	85	4.46	125	6.8	256	0	0	0	1	0	0	0	1	0	0	1	0	0	0	25	15	24	2	0
815	73	2	2	2	99.9	17	85	99.9	4	11	190	0.8	198	7.6	50	96	4.18	221	8.8	320	0	0	1	1	1	1	0	1	0	0	1	0	1	0	42	15	33	3	0
816	55	2	2	1	98.1	15	88	98.1	3.6	66	216	2.9	292	8.8	41	48	3.53	279	23.6	324	1	0	1	1	0	1	0	1	0	0	1	0	0	1	54	15	39	4	0
817	83	1	2	1	98.8	20	90	98.8	3.8	39	104	1.6	468	7.9	57	33	3.58	69	16.6	250	0	0	1	0	0	0	0	1	0	1	1	1	1	0	63	15	47	0	0
818	87	2	1	1	98.1	20	85	98.1	4.3	25	109	1.2	131	6.7	44	47	3.14	90	9.6	248	0	0	1	1	0	0	0	1	0	0	1	0	0	0	41	14	35	2	0
819	68	2	3	2	98.3	22	88	98.3	3.9	29	82	1.2	108	8.2	21	42	6.05	93	12.1	177	1	0	1	1	1	1	0	1	1	0	1	0	0	0	64	15	26	0	0
820	76	1	3	2	99.2	18	88	99.2	4.2	13	134	1.1	126	6.4	48	81	4.46	92	16.6	204	0	0	1	0	0	0	0	1	0	0	1	0	0	0	23	15	35	0	0
821	92	2	1	1	96.4	9	85	96.4	3.6	26	174	1	150	7.3	67	87	3.58	100	13.7	163	0	0	0	0	1	1	0	1	0	0	1	0	0	0	37	15	37	0	0
822	75	1	2	1	96.4	26	85	96.4	2.8	138	120	3.7	91	5.6	31	68	3.24	106	9.1	271	1	0	0	1	0	1	0	0	1	0	1	1	0	0	76	15	59	7	0
823	61	1	2	1	100	12	85	100	3.8	16	160	1.1	318	11.4	32	80	5.01	403	7	268	0	0	0	1	1	1	0	1	0	1	1	1	1	0	37	15	37	3	0
824	32	1	1	2	98.8	25	85	98.8	2.5	46	276	6.3	664	5.2	19	226	3.35	154	3.2	100	0	0	1	1	0	0	0	1	1	1	1	1	1	1	49	15	49	7	0
825	56	2	1	2	98.3	35	85	98.3	4.2	15	251	0.6	182	8.2	38	155	4.57	288	6.6	223	0	0	0	0	0	0	0	1	0	0	1	0	0	0	23	15	13	0	0
826	85	2	3	1	100	14	85	100	4.1	18	194	1.2	125	6.3	61	80	4.42	69	6	191	1	0	0	1	0	1	0	1	0	1	1	1	1	0	43	15	47	5	0
827	63	1	2	2	97.5	10	85	97.5	4.3	57	153	3.5	324	7	64	135	4.02	174	8	175	1	0	1	1	1	0	0	1	0	1	1	1	1	1	53	15	48	7	0
828	51	1	2	1	100.6	19	90	100.6	4.5	25	149	1.4	425	8.6	69	55	4.16	127	9.4	285	0	0	0	1	1	0	0	1	0	0	1	0	0	0	33	15	22	0	0
829	89	1	3	1	97.8	26	88	97.8	3.9	13	133	0.7	157	5.9	57	66	4.23	52	11.7	265	1	0	0	0	0	1	0	0	0	0	1	1	0	0	33	15	33	0	0
830	69	1	2	1	97.5	14	88	97.5	3.3	21	178	2.1	108	5.4	27	64	4.21	62	7.9	190	0	0	0	1	0	0	0	1	0	1	1	1	1	0	32	15	34	0	0
831	59	1	1	1	97.9	23	88	97.9	4	17	230	0.9	199	7.2	21	152	4.73	522	9.3	205	0	0	1	0	0	0	0	1	0	0	1	0	0	0	22	14	13	1	0
832	74	1	3	2	98.4	12	88	98.4	3.8	49	145	2.6	228	8.3	35	67	5.14	214	6.6	368	1	0	1	1	0	0	0	1	0	0	0	0	0	0	48	14	52	1	0
833	68	1	2	2	98.3	16	88	98.3	3.7	10	248	1.1	193	8.9	67	165	4.4	79	6.3	238	0	0	1	1	0	0	0	1	0	0	1	0	0	0	29	15	23	0	0
834	77	2	3	1	97.2	14	85	97.2	3.5	30	111	1.3	263	7.9	35	60	3.88	133	12.2	305	0	0	0	1	1	1	0	1	0	1	1	1	1	0	36	15	43	2	0
835	77	2	2	2	97.6	29	85	97.6	3.3	44	194	1.6	96	5.7	31	75	3.69	748.95	6.7	203	1	0	1	1	0	0	0	0	0	1	1	1	0	1	87	15	68	6	0
836	89	1	2	2	97.4	24	85	97.4	4.2	13	248	1.2	142	5.5	47	178	5.23	115	13.6	299	1	0	0	0	0	0	0	1	0	0	0	0	1	0	31	15	29	0	0
837	40	1	1	1	100.9	19	85	100.9	3.3	47	115	7.3	96	5.4	15	60	3.97	198	6.2	348	1	0	1	1	1	1	0	1	0	1	1	1	1	1	54	15	42	4	0
838	59	2	1	2	98.3	23	88	98.3	3	63	106	3.8	101	5.4	43	55	2.81	40.35	12.7	131	0	0	1	1	0	0	0	1	0	1	1	1	1	1	80	15	50	0	0
839	49	1	2	1	99.3	25	85	99.3	4.6	20	160	1	101	5.7	34	101	4.75	125	8.7	299	0	0	1	0	0	0	0	1	0	0	1	1	1	0	38	15	34	3	0
840	61	2	3	2	99.3	16	88	99.3	3.7	15	214	1	178	9.5	43	152	5	96	7.6	260	0	0	1	0	0	0	0	1	0	0	1	0	0	0	29	15	18	0	0
841	72	2	3	1	98.6	17	88	98.6	2.4	53	57	2.9	364	6.4	31	8	3.48	74	7.2	287	1	0	1	1	1	1	0	0	0	1	1	1	1	0	57	15	36	0	0
842	75	2	3	1	103	27	88	103	4.6	26	186	0.8	136	6.6	74	93	4.21	93	7.6	284	1	0	1	0	0	1	0	1	0	0	1	1	1	0	41	15	42	1	0
843	67	1	1	2	99.2	17	88	99.2	4.2	17	178	1.5	217	9.5	43	117	4.24	88	4.9	163	0	0	1	1	0	0	0	1	0	0	1	1	1	0	36	15	34	1	0
844	53	2	1	2	99.1	21	85	99.1	3.9	11	127	1	251	12.1	47	52	4.57	140	11.2	456	0	0	0	1	1	0	0	1	0	0	1	0	0	0	36	15	30	0	0
845	58	2	2	2	97.2	16	88	97.2	4.3	18	218	0.9	235	8.2	42	149	4.59	133	10.2	358	1	0	1	0	0	0	0	1	0	0	1	0	0	0	30	15	31	1	0
846	70	1	2	1	98	21	85	98	3.8	22	135	1.2	150	5.8	38	57	3.75	198	3.4	138	1	0	0	1	1	1	0	1	1	0	1	0	0	0	46	15	26	0	0
847	64	1	3	2	97.8	26	88	97.8	4	20	161	2.4	107	6	70	72	4.57	96	6.8	279	0	0	1	1	1	1	0	1	0	0	1	1	1	0	51	15	31	2	0
848	63	1	2	2	98	17	88	98	3.8	12	217	1	197	9.2	51	146	6.39	100	12.6	244	0	0	1	0	0	0	0	1	0	0	1	0	0	0	35	15	29	0	0
849	81	2	1	2	99.5	13	88	99.5	3.6	34	239	1.1	141	8.9	61	150	3.6	139	6.2	268	0	0	0	1	0	0	0	1	0	0	1	0	0	0	67	8	53	5	0
850	61	1	2	2	97.7	25	85	97.7	3.4	42	217	6	182	5.7	37	90	1.66	172	16.3	240	0	0	0	1	0	0	0	1	0	1	1	0	0	1	44	15	40	3	0
851	71	2	2	1	98.2	18	85	98.2	2.9	21	142	0.9	168	6	23	86	4.26	135	28.3	306	1	0	0	0	0	1	0	0	0	0	1	1	0	0	33	15	49	0	0
852	79	1	2	2	97.8	20	88	97.8	4.3	26	194	1.5	212	9.6	39	118	5.42	186	7.8	260	1	0	1	1	0	0	0	1	0	0	1	0	0	0	26	15	30	1	0
853	84	2	1	1	96.9	20	85	96.9	4.4	14	162	0.8	118	5.8	43	95	4.43	122	7	219	1	0	0	0	0	0	0	1	0	0	1	0	0	0	29	15	27	0	0
854	80	2	3	1	98.5	13	85	98.5	4	19	94	0.8	112	5.8	33	44	3.66	87	8.8	152	1	0	1	1	1	1	0	1	0	0	1	0	1	0	16	15	39	3	0
855	69	1	1	2	100.1	17	85	100.1	4.3	20	147	0.8	131	5.9	57	65	4.66	41	7.1	154	1	0	1	0	1	1	0	1	0	0	1	0	1	0	51	15	29	4	0
856	63	1	3	2	98	14	85	98	4.2	19	93	1.2	118	7.6	26	49	4.97	91	14	333	1	0	1	1	1	1	0	1	1	1	1	1	1	0	48	15	25	0	0
857	82	1	1	1	100.7	31	87	100.7	3.7	23	176	0.9	125	7.3	25	81	3.63	442	14.9	373	1	0	1	1	0	1	0	1	1	1	1	1	0	0	94	15	26	0	0
858	84	1	2	1	97.4	35	88	97.4	3.4	18	77	1.3	151	6.9	29	32	3.64	81	6.8	190	1	0	0	1	0	0	0	1	0	0	1	0	1	0	40	15	35	0	0
859	70	1	3	2	98.2	14	85	98.2	2.8	43	62	2.1	98	7.7	23	34	3.31	121	13.8	313	1	0	0	1	1	1	0	1	0	0	1	1	1	1	46	15	49	4	0
860	69	1	2	1	98.2	16	85	98.2	4.1	23	218	1.2	156	8.6	58	132	4.6	140	6	144	1	0	1	1	1	1	0	1	0	0	1	1	1	0	44	15	36	2	0
861	71	1	2	2	98.1	14	88	98.1	4.2	14	224	1.1	654	16.7	62	129	5.37	165	7	226	0	0	1	0	0	0	0	1	0	0	1	0	0	0	50	8	48	3	0
862	74	1	1	1	98.2	17	88	98.2	3	29	73	1.2	306	9.8	16	42	3.72	255	7.1	183	1	0	0	0	0	0	0	1	0	1	1	1	1	0	59	15	57	0	1
863	50	1	3	1	98.9	30	88	98.9	2	14	148	0.8	245	11.5	39	89	4.28	122	11	154	0	0	0	0	0	0	0	1	0	0	0	1	1	0	50	15	16	0	0
864	79	2	1	2	97.9	10	85	97.9	4.5	19	157	1	223	7.9	79	67	4.46	53	8.3	283	1	0	0	0	1	1	0	1	1	0	1	1	1	0	36	8	47	7	0
865	65	1	2	2	98.8	12	88	98.8	5.2	18	149	1.4	129	6.7	38	64	4.92	234	7	273	0	0	0	1	1	0	0	0	0	0	1	0	0	0	38	14	28	2	0
866	81	1	3	1	97.4	23	85	97.4	3.7	46	44	1.9	173	6.3	23	8	3.72	66	4.3	95	1	0	1	1	1	1	0	1	0	1	1	1	1	0	39	15	38	6	0
867	79	2	2	2	97.8	12	85	97.8	3.3	19	173	0.8	196	7.2	54	35	4.39	92	3.2	256	0	0	0	0	0	0	0	1	0	0	1	0	1	0	49	15	40	0	0
868	74	2	2	1	97.9	13	88	97.9	2.8	12	94	1	177	7.4	28	50	2.92	81	5.1	153	1	0	0	0	0	0	0	0	0	0	0	0	0	0	32	13	31	1	0
869	76	2	3	1	99.4	21	85	99.4	4.1	24	170	1	90	6.2	57	95	4.94	89	17.6	489	1	0	0	1	1	1	0	1	1	1	1	1	1	0	42	15	46	1	0
870	68	1	2	1	97.9	24	88	97.9	3.8	14	174	0.9	181	8.3	45	109	4.76	99	9.6	228	0	0	1	1	0	0	0	1	0	0	1	0	0	0	23	14	23	1	0
871	67	1	1	1	97.8	22	85	97.8	4.2	19	153	1.3	387	11.4	40	93	4.68	148	7.7	228	1	0	1	1	0	0	0	1	0	0	1	1	1	0	30	15	34	2	0
872	88	1	1	1	96.9	17	85	96.9	3.9	38	129	2.4	236	7.1	60	48	4.72	103	8.5	214	1	0	1	1	1	1	0	1	0	0	1	0	0	0	51	14	52	4	0
873	34	1	1	2	98	20	88	98	4.1	12	203	0.9	198	7.3	28	153	4.91	112	15.7	328	0	0	0	0	0	0	0	1	0	0	1	0	0	0	18	15	12	0	0
874	75	1	1	1	98.6	26	85	98.6	4.3	35	219	1.6	371	10	29	132	4.34	291	13.4	210	0	0	1	0	0	0	0	1	0	0	1	0	1	0	0	15	40	1	0
875	89	2	3	1	99.2	21	90	99.2	3.1	26	206	1.1	321	8.8	34	94	3.45	542	28.9	334	0	0	1	1	0	1	0	1	0	0	1	0	0	0	56	15	42	1	0
876	64	2	3	1	38.2	19	85	38.2	4.3	16	165	0.8	133	6	48	100	4.76	86	11.1	296	1	0	1	0	0	1	0	1	0	1	1	1	1	0	37	15	43	0	0
877	50	2	2	1	98.7	17	88	98.7	3.6	62	258	4.5	553	9.1	53	112	4.03	156	8.4	312	0	0	1	1	0	0	0	1	0	0	1	0	0	0	45	15	26	0	0
878	50	2	1	2	95.7	13	88	95.7	4	12	335	0.7	152	7.4	100	207	3.77	175	7.2	111	0	0	1	0	0	0	0	1	0	0	1	1	1	0	39	15	30	2	0
879	69	1	2	2	99.7	15	88	99.7	4.2	21	122	1	73	7.3	36	74	5.44	61	7.7	223	1	0	1	0	0	0	0	1	0	0	1	0	0	0	23	15	23	0	0
880	66	2	2	2	98.2	19	85	98.2	4.5	20	157	0.7	191	7.3	66	72	3.67	95	4.9	310	0	0	1	0	0	0	0	0	0	1	1	0	0	0	85	15	71	4	0
881	66	2	2	1	98	25	85	98	3.4	23	168	0.7	144	6.7	55	86	4.28	135	10.5	243	1	0	0	0	0	0	0	1	0	0	0	0	0	0	33	15	22	0	0
882	50	2	1	2	99.5	22	88	99.5	2.8	10	137	0.8	170	5.7	33	68	3.5	180	6.1	214	0	0	1	0	0	0	0	1	0	1	1	1	1	0	47	15	22	0	0
883	75	1	2	2	97.8	17	85	97.8	4.4	15	155	1.2	285	8.5	52	97	4.44	64	14.4	174	1	0	1	1	0	0	0	1	0	1	1	1	1	0	77	15	41	7	0
884	69	1	1	1	98.6	23	85	98.6	4.3	15	119	0.8	289	6.4	46	50	5.13	163	18.3	288	1	0	0	0	1	0	0	0	1	0	1	1	1	0	59	6	42	3	1
885	56	1	1	1	98.3	21	88	98.3	3.6	58	145	2.1	378	7.5	61	48	4.07	179	10.5	216	0	0	1	1	1	1	0	1	0	1	1	0	1	1	47	15	21	0	0
886	72	1	1	1	98.5	19	88	98.5	3.1	12	168	0.8	122	6.9	34	74	4.51	301	12.8	247	0	0	0	0	0	0	0	1	0	1	1	1	1	0	51	15	42	0	0
887	67	2	3	2	98.7	7	85	98.7	2.6	19	155	1.2	167	8.9	29	104	5.21	108	10.9	359	0	0	1	0	0	1	0	1	0	1	0	1	0	0	92	6	63	6	1
888	44	2	2	2	98	20	85	98	4.2	14	183	0.6	140	7.7	47	112	4.32	119	11.9	219	0	0	0	0	0	0	0	1	0	1	1	1	1	0	39	15	23	0	0
889	92	2	2	1	95.1	15	85	95.1	3.7	26	169	1.1	114	6.5	54	92	4.84	115	7.3	225	0	0	1	1	1	1	0	1	0	0	1	0	1	0	46	15	52	6	0
890	69	2	2	1	98.7	17	85	98.7	3.5	14	152	0.7	97	5.5	70	67	3.86	73	9.2	143	0	0	1	0	1	0	0	1	0	0	1	0	0	0	39	15	33	0	0
891	54	1	1	1	99.4	14	85	99.4	4	12	148	0.8	105	9.9	57	81	3.75	113	5.4	90	0	0	0	1	1	0	0	1	0	0	1	0	1	0	88	3	52	7	0
892	61	1	2	1	99.3	24	85	99.3	3.4	15	201	0.8	266	12.1	30	106	4.4	748.95	12.7	284	0	0	0	1	1	0	0	1	0	0	1	1	1	0	40	15	41	1	0
893	91	2	3	1	97.7	22	88	97.7	3.6	16	166	0.7	116	5.3	52	85	5.07	147	7.6	165	1	0	0	0	0	0	0	1	0	0	1	0	0	0	48	13	38	1	0
894	72	1	2	2	98.1	26	88	98.1	4.5	13	187	0.9	156	6.6	85	93	4.89	45	8.5	233	1	0	1	1	1	1	0	1	0	1	1	1	1	0	33	12	27	2	0
895	48	1	2	2	99.5	33	88	99.5	4.9	23	236	1.2	134	6.6	56	165	5.79	288	14.3	388	0	0	1	0	1	1	0	1	0	0	1	0	0	0	30	15	22	0	0
896	60	2	3	2	99.6	23	88	99.6	4.9	19	158	0.7	113	5.9	47	88	5.05	116	7.2	251	0	0	0	0	0	0	0	0	0	0	1	0	0	0	28	10	26	2	0
897	76	2	3	2	99.6	30	85	99.6	4.3	15	166	0.9	129	6.1	63	92	3.72	56	9.3	240	1	0	0	1	1	1	0	1	0	0	1	0	1	0	33	15	25	0	0
898	80	2	3	1	97.6	25	88	97.6	3.6	24	169	0.9	142	7.1	32	108	4.34	144	8.1	427	0	0	0	0	0	0	0	1	0	0	0	0	0	0	44	14	54	0	0
899	73	2	2	1	98.9	14	85	98.9	4.3	26	105	1.2	134	7.6	67	32	3.78	40.35	5.6	249	0	0	1	1	1	1	0	1	1	1	1	0	0	0	41	15	37	1	0
900	68	2	3	1	97.9	11	88	97.9	4.2	15	209	0.8	109	6.4	42	117	4.46	250	15.1	313	0	0	1	0	0	0	0	1	0	0	1	0	0	0	24	14	25	0	0
901	78	2	3	2	95.9	22	85	95.9	3.5	35	141	1.1	208	8.5	73	57	4.39	54	7.8	286	1	0	1	1	1	1	0	1	0	0	1	1	1	0	46	15	31	0	0
902	88	2	2	2	99.4	21	88	99.4	3.6	28	136	1	337	7.8	80	40	3.16	81	13.2	198	1	0	0	0	1	1	0	1	0	0	1	0	0	0	29	12	29	2	1
903	60	2	2	1	97.7	15	85	97.7	3.7	39	142	0.9	91	6.2	42	81	4.32	96	12.7	313	0	0	1	1	0	0	0	1	0	1	1	1	1	0	49	15	20	0	0
904	90	2	3	1	97.9	31	85	97.9	3.5	20	113	1.3	113	5.3	54	43	3.32	80	11.6	93	1	0	0	0	0	0	0	0	0	1	1	1	1	0	68	15	54	1	0
905	54	1	2	2	98.8	17	85	98.8	4	14	138	1.2	283	8.2	49	106	5.23	91	6.1	161	1	0	1	1	1	1	0	1	0	0	1	0	0	0	42	15	18	3	0
906	68	1	2	1	98.1	20	85	98.1	3.9	36	90	1.1	176	10.5	46	81	3.63	172	6.9	139	0	0	0	1	1	1	0	1	0	1	1	1	1	0	52	15	32	4	0
907	68	1	1	2	98.6	20	85	98.6	3.3	26	191	1.6	115	9.2	66	96	4.47	144	8.4	229	1	0	1	1	1	1	0	1	0	1	1	1	1	0	47	15	27	0	0
908	82	1	2	1	98.8	18	88	98.8	3.9	11	70	1	339	7.3	34	17	3.95	97	9	195	0	0	1	0	0	0	0	1	0	0	1	0	0	0	27	14	24	1	0
909	64	2	3	2	99.3	20	85	99.3	4.2	8	215	0.6	132	5.8	62	127	4.64	130	6.6	212	1	0	1	0	1	1	0	1	0	1	1	1	1	0	63	3	56	4	0
910	77	1	2	1	96.6	34	90	96.6	3	20	154	1.2	121	7.2	33	80	4.93	206	9	304	0	0	1	1	1	0	0	1	0	0	1	1	0	0	60	10	48	2	0
911	67	2	1	2	97.5	16	85	97.5	3.7	19	144	1	96	6.5	46	70	5.19	139	5.2	178	0	0	1	0	0	0	0	1	0	0	0	1	1	0	37	15	28	3	0
912	73	2	2	1	99.1	23	85	99.1	1.7	16	86	0.7	188	7	23	48	3.3	77	19.9	499	1	0	1	1	0	1	0	1	0	1	1	1	1	0	119	15	95	5	0
913	77	2	2	1	101.1	20	88	101.1	4.8	27	321	1.2	50	7	27	125	4.57	748.95	10.2	238	0	0	0	1	1	1	0	1	0	1	1	1	1	0	104	15	73	2	0
914	65	1	1	2	97.9	18	85	97.9	4.7	16	127	1	343	12.9	54	61	5.91	61	5.1	161	0	0	1	1	1	0	0	1	0	0	1	1	0	0	47	15	33	4	0
915	66	2	1	2	97.3	17	85	97.3	3.8	22	142	1.5	120	5.7	44	83	3.58	77	5.9	275	0	0	1	1	1	1	0	1	0	0	1	0	1	0	57	15	25	0	0
916	91	2	3	1	96.7	29	85	96.7	2.7	31	137	1.6	126	12.7	62	43	3.56	119	6.9	179	1	0	0	1	1	1	0	1	0	0	1	0	1	0	67	15	45	0	0
917	66	2	3	1	97.7	17	85	97.7	4.3	23	149	1.2	130	7	57	62	4.22	151	10.2	406	1	0	0	0	0	0	0	0	0	0	1	0	1	0	50	15	48	1	0
918	83	2	2	2	99.1	22	88	99.1	3.7	80	130	2.4	201	7.1	67	49	2.91	69	15.4	292	0	0	1	1	0	0	0	1	0	0	1	1	0	0	35	11	37	2	0
919	92	2	3	2	99.2	22	88	99.2	3.2	27	70	0.6	228	5.7	14	53	3.94	113	12	160	0	0	0	0	0	0	0	1	0	1	0	1	1	0	36	15	41	0	1
920	79	1	2	1	97	22	85	97	3.5	26	197	1.1	107	7.5	67	84	4.03	118	7	313	1	0	1	0	0	0	0	1	0	0	1	0	0	0	45	15	42	1	0
921	66	1	2	1	98.6	23	85	98.6	3.9	11	130	0.8	92	7.4	35	66	4.58	146	6.8	133	1	0	1	0	1	0	0	1	0	0	1	0	0	0	33	13	25	0	0
922	63	2	3	1	95.8	13	85	95.8	3.3	54	243	3.7	626	8.5	81	135	4.48	134	7.4	374	1	0	1	1	1	0	0	1	0	1	1	0	1	1	52	13	33	1	0
923	81	1	1	1	98.4	14	88	98.4	3.7	63	279	2.5	135	10.3	22	74	4.24	260	9.1	284	0	0	0	1	0	0	0	1	0	1	0	1	1	0	68	15	62	0	1
924	57	2	2	2	96	24	85	96	3.9	18	274	0.8	358	11.7	94	161	4.82	95	4.7	259	1	0	1	1	0	0	0	1	0	1	1	1	1	0	34	15	67	1	0
925	58	1	2	1	97.1	15	85	97.1	4.1	28	226	1.8	724	7.4	95	113	3.8	98	11.2	672	0	0	0	1	0	0	0	1	0	0	1	1	1	0	92	15	37	0	0
926	56	1	3	1	99.5	17	85	99.5	3.4	9	129	0.7	152	5	27	85	4.23	246	8.8	145	0	0	1	0	0	1	0	1	0	0	0	1	1	0	36	3	56	8	0
927	51	1	2	1	98.3	18	88	98.3	4.5	19	130	1.7	195	6.5	53	59	4.36	92	9.9	338	0	0	0	1	1	1	0	1	0	0	1	0	0	0	21	15	20	0	0
928	52	2	1	2	97.6	17	85	97.6	3.7	12	272	0.9	137	7.7	38	200	5.33	168	9.8	214	0	0	1	0	0	0	0	1	0	0	1	1	1	0	21	15	30	2	0
929	85	2	2	1	98.8	21	88	98.8	4.7	28	198	0.8	119	6.4	50	114	4.12	172	10.4	223	1	0	1	1	0	0	0	1	1	0	1	1	0	0	42	14	26	0	0
930	62	2	2	2	97.2	15	85	97.2	4.3	16	226	1.2	105	6.7	48	150	5.02	138	5.9	239	0	0	1	1	0	1	0	1	0	0	1	1	0	0	40	15	24	0	0
931	64	2	3	2	98.4	15	85	98.4	4	18	234	1.1	88	8.1	43	147	3.64	162	7.4	252	0	0	0	1	0	0	0	1	0	1	1	1	1	0	107	15	69	7	0
932	87	2	2	2	97.2	18	88	97.2	3.9	30	264	1.7	96	5.3	53	115	3.65	141	9.4	261	1	0	1	1	1	1	0	1	0	0	1	0	0	0	32	15	24	1	0
933	58	1	3	1	98.4	13	88	98.4	4.1	10	182	0.6	133	5.9	72	103	3.54	88	10.7	305	0	0	1	1	1	0	0	1	0	1	1	1	1	0	57	15	25	0	0
934	71	1	3	1	99.7	22	88	99.7	4	59	164	3.2	87	5.3	40	93	3.35	156	11	302	0	0	1	1	0	0	0	1	0	0	1	0	0	0	38	15	32	2	0
935	62	1	2	2	98.4	17	88	98.4	4.2	20	215	1.1	218	7.5	49	95	5.23	112	6.4	277	0	0	1	0	1	1	0	1	0	0	1	1	0	0	51	12	27	3	0
936	62	1	2	1	99.9	16	85	99.9	4.1	23	150	1.1	313	7.9	45	59	4.11	161	5.2	156	0	0	0	1	0	0	0	1	0	1	1	0	1	0	38	15	28	2	0
937	87	2	3	1	98.1	23	85	98.1	4.1	21	200	0.7	133	6.7	67	116	3.91	86	6.8	352	1	0	0	0	1	1	0	1	0	0	1	1	1	0	36	14	35	1	0
938	74	1	1	1	98.4	21	88	98.4	3.7	22	244	1.3	82	5.7	47	169	4.35	138	10.2	225	0	0	0	0	0	0	0	1	0	0	1	0	0	0	35	15	32	0	0
939	54	2	2	1	100.8	24	85	100.8	3.1	12	194	1.1	256	8.1	44	99	4.92	510	20.8	262	1	0	1	0	0	1	0	1	0	0	1	0	1	0	32	15	13	0	0
940	72	2	2	1	98	16	88	98	4.6	25	167	0.9	273	7.2	56	98	4.5	67	11.9	131	1	0	0	0	0	0	0	0	0	0	1	0	0	0	51	12	33	2	0
941	71	1	1	2	98.2	21	85	98.2	3.4	28	173	1	175	7.1	47	111	4.71	119	16.2	171	0	0	0	0	0	0	0	0	0	0	0	1	1	0	24	15	21	0	1
942	59	1	1	1	98.6	20	85	98.6	3.7	21	316	1.1	377	10.9	49	232	5.57	176	8.2	309	0	0	0	0	0	0	0	1	0	1	1	1	1	0	42	15	23	0	1
943	63	1	2	1	98.6	24	88	98.6	4.2	12	147	0.7	389	10.9	32	102	4.84	65	13.7	185	0	0	1	0	0	0	0	1	0	0	1	0	0	0	18	15	29	0	0
944	83	2	2	2	97.6	18	85	97.6	4.4	15	273	1.1	266	10.3	64	189	4.58	99	7.4	308	0	0	1	0	1	1	0	0	0	0	1	1	0	0	47	12	37	0	0
945	91	2	3	1	98.2	16	85	98.2	3.4	45	141	1.6	71	7.1	71	24	3.63	91	6.2	152	0	0	1	1	0	0	0	1	0	0	1	0	0	0	42	15	38	1	0
946	80	2	1	1	99.6	26	85	99.6	3.4	27	99	1.7	127	6.9	23	44	5.37	162	18	206	0	0	0	0	1	0	0	1	0	0	1	1	1	0	29	9	37	1	0
947	91	1	3	1	98.1	26	85	98.1	3.1	18	171	1	131	12.8	48	68	4.81	111	6.3	228	1	0	1	1	0	1	0	1	0	0	0	1	1	0	87	14	29	1	1
948	64	2	2	1	97.9	12	85	97.9	4.2	64	215	2.2	96	7.7	58	114	3.66	83	8.2	321	1	0	0	1	0	1	0	1	0	0	0	0	1	1	45	15	33	4	0
949	67	1	1	2	99.3	29	85	99.3	2.9	19	188	1	196	6	30	115	3.93	217	10.3	190	1	0	0	1	0	0	0	1	1	1	1	1	1	1	45	15	42	6	0
950	78	2	3	1	98.1	26	86	98.1	3.9	16	155	1	205	7.7	36	71	3.82	241	6.6	207	1	0	0	1	0	1	0	1	1	0	1	1	0	0	53	15	38	1	0
951	70	1	2	1	98.4	16	85	98.4	4.3	62	156	1.9	196	6.4	34	81	4.36	203	11	216	1	0	1	1	1	1	0	1	0	0	1	0	1	0	57	15	40	2	0
952	81	1	2	1	98.1	17	85	98.1	3.2	13	137	1.2	114	6.8	52	73	4.29	62	5.4	249	1	0	1	0	1	1	0	1	0	1	1	1	1	0	68	15	39	0	0
953	70	2	2	1	98.5	16	88	98.5	3.9	11	149	0.8	164	5.6	66	43	3.42	198	5.4	177	0	0	1	1	1	0	0	1	0	0	1	0	1	0	34	15	30	0	0
954	86	2	3	2	98	24	88	98	4.1	17	286	0.9	113	6	92	175	3.52	93	7	271	1	0	1	1	1	0	0	1	0	1	1	0	0	0	121	8	106	2	0
955	58	2	2	2	97.4	12	88	97.4	5	19	155	0.9	113	6.5	50	76	4.85	147	5.4	217	0	0	0	0	0	0	0	1	0	0	1	0	1	0	71	14	37	1	0
956	84	1	2	2	98	23	88	98	4.1	32	204	1.2	219	7.3	55	126	5.58	114	6.4	189	1	0	0	0	0	0	0	1	0	0	1	0	0	0	39	12	38	3	0
957	65	1	1	2	98.7	21	85	98.7	4.1	55	233	2.6	134	7.4	31	157	4.16	227	8.7	203	0	0	1	1	1	1	0	1	0	1	1	1	1	1	55	15	24	0	0
958	78	2	3	1	95.5	9	88	95.5	4.1	63	245	2.5	148	6.2	43	151	2.89	255	8.5	191	0	0	1	1	0	0	0	1	0	0	1	1	1	0	58	15	54	0	0
959	61	2	1	1	99	20	85	99	4.2	18	123	0.7	315	9.8	19	34	4.83	351	7.4	245	1	0	1	0	1	0	0	1	0	0	0	1	1	0	37	15	33	1	0
960	63	1	2	1	99.1	18	88	99.1	4.3	17	128	1	109	6.7	36	63	4.81	143	6.9	193	0	0	0	0	1	1	0	1	0	0	1	0	1	0	17	15	27	1	0
961	76	1	3	1	97.1	15	85	97.1	3.3	44	159	3.1	186	8	41	114	4.33	138	6.9	181	1	0	0	1	0	0	0	1	0	0	1	0	1	0	104	15	81	2	1
962	75	2	2	1	98.9	19	85	98.9	2.3	29	97	1.6	212	6.7	20	51	2.97	128	20.7	260	1	0	0	0	1	1	0	0	1	1	0	1	1	0	114	15	58	2	1
963	49	1	1	1	97.8	22	85	97.8	4.1	55	153	5.6	147	8.7	26	77	3.92	251	7.3	186	0	0	1	1	0	0	0	1	0	0	1	0	1	0	28	15	30	0	0
964	75	2	3	2	98.7	27	88	98.7	4	13	156	0.8	307	7.5	63	69	4.65	121	5.8	333	1	0	0	0	0	0	0	0	0	0	0	0	1	0	27	15	35	0	1
965	87	1	2	1	97.8	14	85	97.8	4	22	218	0.8	129	7.5	37	117	3.92	403	6.1	190	1	0	0	1	0	0	0	1	0	0	1	0	0	0	50	15	41	2	0
966	77	1	2	1	97.8	15	88	97.8	4	23	121	1	135	7.2	43	50	4.5	142	9.6	243	1	0	0	1	0	0	0	1	0	0	1	0	0	0	24	15	24	0	0
967	72	1	2	1	97.8	15	85	97.8	4	30	119	1.4	245	7.3	46	55	4.41	89	7.8	160	1	0	0	1	1	1	0	1	0	0	1	0	0	0	37	15	34	0	0
968	80	2	2	1	95.4	23	85	95.4	3.9	21	100	0.7	170	6.3	37	40	3.65	116	14.5	198	0	0	0	0	0	0	0	0	0	0	0	0	1	0	74	15	63	1	1
969	73	1	1	1	96.5	20	85	96.5	4.4	40	180	1.9	332	9.1	36	82	4.2	404	15.5	342	1	0	1	1	1	0	0	1	0	0	1	0	0	0	72	15	34	0	0
970	70	1	2	1	99	34	88	99	3.5	15	98	1.3	183	7.8	23	38	4.65	187	9.5	220	0	0	1	1	0	0	0	1	0	0	1	1	0	0	43	14	29	1	0
971	65	1	2	1	99	15	85	99	4.3	22	165	1.3	284	6.8	45	59	4.37	306	8.6	274	0	0	0	1	0	0	0	1	1	1	1	1	1	0	65	15	53	7	0
972	88	2	3	1	98.2	20	88	98.2	3.3	37	177	1.2	149	7.4	39	43	3.13	91	9.2	193	1	0	0	1	0	0	0	1	0	0	1	0	0	0	80	15	45	5	0
973	75	2	3	2	98.1	21	85	98.1	4.5	20	219	1.4	139	7.7	64	132	4.04	117	11.2	231	1	0	1	1	1	0	0	1	0	0	1	1	0	0	33	15	39	1	0
974	59	1	1	1	97.8	18	85	97.8	3.8	38	139	2.1	117	5.1	32	80	3.32	133	13.1	31	1	0	1	1	1	1	0	1	0	0	1	1	0	0	36	15	21	0	0
975	69	2	1	2	98.7	19	88	98.7	4.2	51	120	2.5	129	5.1	48	57	2.86	77	5	141	0	0	1	1	0	0	0	1	0	0	1	0	0	0	53	14	40	1	0
976	70	1	1	1	98.3	35	88	98.3	3.9	11	200	0.9	172	8	44	126	5.13	149	20.8	269	1	0	1	0	0	0	0	1	1	0	1	1	0	0	33	13	30	0	0
977	85	2	3	1	99	7	85	99	3.8	21	144	0.7	242	6.6	45	97	4.63	53	6.2	255	0	1	1	0	0	0	1	1	0	0	0	0	0	0	59	8	50	3	0
978	47	1	1	1	98.1	17	88	98.1	4.6	9	242	0.7	168	7.7	33	155	5.56	272	13.2	300	1	0	1	0	0	0	0	1	0	0	1	0	0	0	32	15	22	0	0
979	90	1	2	1	97	15	85	97	3.4	35	148	1.6	124	8	56	79	4.66	65	8.3	151	1	0	1	1	1	1	0	1	0	0	1	1	1	0	111	14	38	1	0
980	80	1	2	1	98.1	14	85	98.1	3.7	14	115	1	248	8	30	64	4.45	93	5.6	132	1	0	1	1	1	0	0	1	0	0	1	1	1	0	45	15	49	4	0
981	61	2	1	2	98.6	14	85	98.6	4.2	13	261	0.6	132	6.2	107	138	4.55	79	10.6	477	1	0	1	0	1	1	0	1	1	0	1	1	1	0	36	15	39	1	0
982	76	1	2	2	98.6	14	85	98.6	3.8	13	132	0.7	147	6.8	47	70	3.3	77	7.9	212	0	0	0	0	1	0	0	0	0	0	1	1	1	0	65	12	41	2	0
983	81	2	3	1	98.7	19	85	98.7	3.8	26	218	0.9	154	6.5	69	138	3.87	55	8.9	184	0	0	1	0	1	1	0	1	0	0	1	0	0	0	41	15	43	0	0
984	56	2	1	2	97.9	24	85	97.9	4.2	10	253	0.7	333	7.4	52	177	3.85	91	4.2	260	1	0	1	1	1	1	0	1	0	1	1	1	1	1	55	14	22	1	0
985	71	1	2	2	98	14	85	98	3.1	28	139	1.3	138	7.8	49	64	4.06	129	5.5	386	1	0	0	1	0	1	0	1	0	0	1	1	1	0	20	15	41	4	0
986	57	1	2	1	101.7	29	85	101.7	2.9	15	187	0.9	106	6.9	47	107	5.47	146	7	203	0	0	1	0	0	0	0	0	0	1	1	0	1	0	58	13	35	1	1
987	55	2	2	1	97.9	11	85	97.9	3.4	20	162	1.1	96	6	34	95	3.71	163	8.8	206	0	0	1	0	0	0	0	1	0	0	1	0	0	0	21	15	15	0	0
988	50	1	2	2	98.4	18	88	98.4	3.8	11	118	0.8	110	7.1	41	63	4.3	69	7.7	163	0	0	0	0	0	0	0	1	0	0	1	0	0	0	24	15	20	0	0
989	71	1	2	2	99.1	18	88	99.1	4.2	18	187	1.1	116	5.8	57	120	4.85	51	4.8	203	0	0	1	0	0	0	0	1	0	0	1	0	0	0	22	15	22	0	0
990	68	1	3	1	99.1	23	85	99.1	3.7	46	167	1.8	210	6	30	59	3.86	175	5.9	251	1	0	1	1	1	1	0	1	0	1	1	1	1	1	38	15	34	2	0
991	65	1	2	1	98.4	33	85	98.4	3.8	13	69	1.2	95	6.3	10	33	3.5	129	5.8	141	0	0	0	0	0	0	0	1	0	0	1	1	0	0	27	15	30	0	0
992	83	2	1	1	96.7	18	85	96.7	3.7	58	140	1.8	123	6.7	31	59	2.59	133	5.2	217	1	0	1	1	1	1	0	1	0	0	1	0	1	0	88	15	53	0	0
993	66	2	1	2	97.7	20	88	97.7	4.8	13	226	0.7	97	5.9	64	164	4.12	91	7.2	277	0	0	1	0	0	0	0	1	0	0	1	0	0	0	32	11	23	2	0
994	91	2	3	1	95.6	24	85	95.6	3.1	61	131	2.2	72	5.8	23	76	3.3	161	7.5	127	1	0	1	1	1	1	0	0	0	0	0	0	1	0	51	15	40	4	0
995	77	1	2	1	97.7	15	85	97.7	4.8	29	139	1.4	144	6.6	43	75	4.48	107	8.5	270	0	0	0	1	0	0	0	1	0	0	1	1	1	0	36	15	32	1	0
996	82	1	2	2	100.6	34	88	100.6	3.9	46	184	6.9	190	8.2	39	113	4.24	160	10.6	182	0	0	1	1	0	0	0	1	0	0	1	0	0	1	28	9	30	6	0
997	55	2	1	2	98.8	25	85	98.8	3.9	13	178	0.7	89	11.7	47	103	4.59	138	6.1	199	0	0	1	0	0	1	0	1	0	1	1	1	1	0	85	15	37	3	0
998	74	2	2	1	98	22	88	98	4.2	27	101	1.4	147	8	32	37	4.5	162	11.3	180	0	0	1	1	0	0	0	1	0	0	1	1	0	0	43	15	41	1	0
999	83	1	3	1	97.4	27	85	97.4	4.3	36	148	1.5	203	6.5	43	87	4.15	88	7.8	195	0	0	1	0	0	0	0	1	0	0	0	1	1	0	109	3	62	4	0
1000	66	2	2	1	98.2	14	85	98.2	4.5	18	184	0.7	114	7.1	52	69	4.74	119	9	379	1	0	1	0	0	0	0	1	1	0	1	1	1	0	29	15	46	4	0
1001	79	1	2	1	98.5	15	85	98.5	4.1	23	157	1	137	5.5	73	57	4.9	133	12.2	260	1	0	1	1	1	1	0	1	0	1	1	1	1	0	59	15	54	5	0
1002	57	1	1	1	98.2	19	85	98.2	3	17	216	1.1	412	6.1	43	142	3.6	156	19.3	495	1	0	1	0	1	0	0	1	0	1	1	1	1	0	40	15	13	1	0
1003	85	1	2	2	98.1	42	88	98.1	2.8	64	85	1.8	193	10.5	39	33	3.27	64	11.9	286	1	0	0	1	0	0	0	1	0	0	1	1	0	0	64	14	47	1	1
1004	64	2	1	2	92.4	20	85	92.4	2.1	32	109	1.7	222	8.6	54	43	3.51	62	21.1	255	0	0	1	1	1	1	0	1	0	1	1	1	1	0	97	15	53	1	0
1005	69	2	2	1	97.4	19	90	97.4	4.2	22	123	0.7	119	6.8	48	41	4.61	170	10.5	259	0	0	1	0	1	0	0	1	0	0	1	0	0	0	30	15	24	0	0
1006	70	2	2	1	96.9	19	85	96.9	3.7	43	48	5.4	176	4.9	58	124	3.19	116	14	261	1	0	1	1	1	1	0	1	0	1	1	0	1	1	60	14	29	1	0
1007	85	2	3	1	97.6	11	85	97.6	3.5	23	129	0.8	201	6.3	90	50	3.48	77	5.7	263	1	0	0	0	0	0	0	1	0	1	1	1	1	0	74	15	57	2	0
1008	89	2	3	2	98.2	29	88	98.2	3.9	28	188	1	159	8.6	32	90	5.17	491	12.5	233	1	0	0	0	0	0	0	1	0	1	0	1	1	0	47	15	32	0	0
1009	68	1	1	2	97.7	10	88	97.7	3.8	12	128	1	138	6.9	52	52	6.3	118	6.7	162	0	0	0	0	0	0	0	1	0	0	1	0	0	0	24	14	25	1	0
1010	69	2	2	1	98.7	21	88	98.7	3.4	50	134	2.1	149	6.7	29	22	3.4	564	15.7	277	0	0	1	1	0	0	0	1	0	0	1	0	0	0	29	15	22	0	0
1011	92	1	1	1	96.9	10	85	96.9	4	19	172	1.2	163	8	44	98	5.35	151	9.5	281	0	0	0	1	1	1	0	1	0	0	1	1	0	0	30	15	43	0	0
1012	61	1	1	1	99.5	13	85	99.5	4.8	20	76	0.8	156	9.1	22	26	5.34	138	7.7	225	0	0	1	0	0	0	0	1	0	0	1	0	1	0	32	15	31	1	0
1013	82	1	2	1	98.1	20	88	98.1	4.3	15	130	1.4	111	6.5	52	64	4.97	71	11.3	239	1	0	0	1	1	1	0	1	0	0	1	0	1	0	41	15	35	2	0
1014	58	1	2	2	97.5	17	88	97.5	4	20	174	1.3	143	6.3	51	108	4.4	76	10	300	0	0	1	0	0	0	0	1	0	0	1	0	1	0	28	15	26	1	0
1015	65	2	1	2	99.2	32	88	99.2	4.4	13	180	0.8	124	7	47	95	4.16	192	5.9	317	0	0	0	0	1	1	0	1	0	0	1	0	0	0	37	14	29	2	0
1016	67	1	2	1	98.7	19	90	98.7	3.6	27	129	1.2	223	6.9	25	79	3.52	125	6.1	121	1	0	1	0	0	0	0	1	0	0	1	1	0	0	34	14	33	3	0
1017	81	2	2	1	98.1	20	85	98.1	3.9	47	96	2	250	5.9	40	40	3.78	82	10.9	204	1	0	1	1	1	0	0	1	0	1	1	1	1	0	75	15	58	7	0
1018	52	1	1	2	97.6	11	85	97.6	4.3	19	150	0.9	152	5.8	37	78	4.96	138	12.7	257	0	0	1	1	1	0	0	1	0	0	1	1	1	0	31	15	35	0	0
1019	78	1	2	2	98.8	19	85	98.8	3.4	15	168	0.5	107	6.1	56	94	3.44	77	8.5	151	1	0	1	0	1	1	0	1	0	1	1	0	1	0	21	15	28	0	0
1020	47	1	1	2	98.2	23	88	98.2	2.6	61	200	1.6	132	5.2	41	76	2.91	450	6.8	58	0	0	1	1	0	0	0	1	0	0	1	0	0	0	44	15	26	0	0
1021	61	2	1	1	99.8	13	85	99.8	3.4	11	272	0.8	193	7.5	41	192	4.53	193	14.1	216	1	0	1	1	1	1	0	1	0	0	1	1	1	0	24	15	36	4	0
1022	34	2	2	1	98.6	10	88	98.6	3.9	10	145	0.6	153	8.5	19	60	4.29	549	8.9	299	0	0	0	0	0	0	0	0	0	0	0	0	0	0	25	15	8	0	0
1023	92	2	3	1	97.4	20	88	97.4	2.9	59	103	1.6	194	7	36	50	4.78	85	16.7	362	1	0	NA	0	0	0	0	1	0	0	1	1	1	0	48	15	49	3	1
1024	87	1	3	1	98.7	16	88	98.7	3.2	35	139	1.4	99	5.6	62	63	3.88	70	4.8	219	1	0	0	0	0	0	0	1	0	0	1	0	0	0	53	14	37	1	0
1025	65	2	1	2	98.1	9	88	98.1	4	28	243	0.9	118	5.4	51	157	4.94	177	9.6	272	1	0	0	0	0	0	0	1	0	0	1	0	0	0	36	14	29	1	0
1026	58	1	1	1	97.8	7	88	97.8	3.8	25	113	0.9	143	7.8	40	107	5.03	81	8.9	292	1	0	1	1	0	0	0	1	0	0	1	0	0	0	31	15	17	1	0
1027	75	2	2	2	97.2	28	90	97.2	4.5	28	166	0.8	139	6.5	60	91	4.38	75	9.7	323	0	0	1	0	0	0	0	1	0	0	1	0	0	0	69	13	46	1	0
1028	78	1	2	1	99.5	16	85	99.5	3.4	19	171	1.3	217	7.5	38	92	4.44	206	9.4	318	1	0	1	1	1	1	0	1	0	0	1	0	0	0	48	15	28	0	0
1029	73	1	2	1	99.3	17	85	99.3	3.3	51	145	1.6	91	8.5	33	103	3	353	16.4	219	0	0	0	1	1	1	0	1	0	1	1	1	1	1	52	15	38	1	0
1030	79	2	2	1	99.8	15	85	99.8	3.9	26	97	1.7	79	5.9	16	39	3.94	212	9.8	218	1	0	1	1	1	1	0	1	1	0	1	1	0	0	52	15	52	4	0
1031	87	2	3	1	97	10	90	97	4.2	15	211	0.6	136	6.6	64	124	3.84	116	8.3	218	1	0	0	0	0	0	0	1	0	0	1	1	0	0	50	15	47	1	0
1032	63	1	2	2	96.9	16	85	96.9	2.9	13	168	1.4	394	9.7	31	88	5.4	243	14.2	507	1	0	1	1	1	1	0	1	0	0	1	1	1	0	48	15	26	0	0
1033	78	2	2	1	97.2	14	88	97.2	3.9	18	220	0.7	113	7.3	90	111	4.43	94	9.6	213	1	0	0	0	0	0	0	1	0	0	1	0	0	0	25	15	27	0	0
1034	74	2	3	2	98.2	12	88	98.2	3.5	22	183	1	109	6.6	30	106	3.65	234	6.8	252	0	0	0	0	0	0	0	1	0	0	0	0	0	0	48	10	39	3	0
1035	59	1	2	1	97.7	15	85	97.7	4	12	306	0.9	283	13.1	33	121	5.17	705	11.3	198	1	0	1	1	1	0	0	1	0	1	1	1	1	0	43	15	45	5	0
1036	75	2	3	2	97.1	23	88	97.1	3.6	21	177	1	167	7	63	87	4.39	89	7	287	1	0	1	0	0	1	0	1	0	0	1	0	0	0	20	15	21	2	0
1037	65	2	2	1	98.3	15	88	98.3	3.2	18	114	0.7	326	10.4	32	18	3.98	320	12.9	231	0	0	1	0	0	0	0	1	0	0	1	1	1	0	48	15	35	0	0
1038	74	1	3	1	98.3	26	85	98.3	4.5	12	124	0.9	126	7.6	47	54	4.17	116	12	305	1	0	1	0	1	1	0	1	0	0	1	1	0	0	22	15	26	0	0
1039	60	2	2	1	98.3	19	85	98.3	3.3	5	272	0.8	131	5.9	101	153	4.25	91	7.5	306	0	0	1	0	1	1	0	1	0	0	1	1	0	0	35	15	18	0	0
1040	78	1	2	1	97.8	14	88	97.8	4.8	30	99	1.6	127	6.3	37	40	4.49	112	10.1	199	1	0	1	1	1	1	0	1	0	0	1	0	1	0	50	15	50	0	0
1041	49	2	1	1	99.3	39	88	99.3	3.8	21	195	0.7	132	6.1	35	115	4.51	226	17.7	425	1	0	0	1	1	1	0	1	0	0	1	0	0	0	37	15	25	0	0
1042	64	1	1	2	98.4	18	85	98.4	3.8	18	177	1.4	214	7.1	85	66	4.35	129	13.1	372	1	0	1	0	1	1	0	1	0	0	1	1	0	0	35	15	20	0	0
1043	85	1	2	1	96.9	19	85	96.9	2.8	39	179	1.8	139	6	39	102	2.86	188	8.1	217	1	0	0	1	1	1	0	1	1	0	1	0	0	0	44	15	35	2	0
1044	84	2	2	1	98.2	15	88	98.2	4.3	18	167	0.8	147	6.2	51	80	4.15	179	9.3	325	1	0	0	0	1	0	0	1	0	0	1	0	1	0	26	15	28	1	0
1045	85	2	1	1	97.5	17	85	97.5	4.1	26	120	1.2	179	5.9	40	51	4.05	145	10	187	1	0	1	1	1	1	0	1	0	0	1	0	0	0	52	14	37	0	0
1046	54	1	1	2	98.4	21	88	98.4	3.8	10	185	1	315	10.4	22	106	4.94	287	11.5	309	0	0	1	1	0	0	0	1	0	0	0	1	0	0	22	15	15	0	0
1047	69	1	1	1	97.7	22	88	97.7	3.5	38	234	1.8	117	5.8	64	123	4.1	144	9.1	105	0	0	0	1	1	0	0	1	0	0	1	1	0	0	64	14	62	6	0
1048	65	1	2	1	97.6	14	85	97.6	4.5	20	102	1.5	111	5.7	52	54	5.14	41	8.2	236	0	0	1	0	1	1	0	1	0	1	1	1	1	0	63	15	45	4	0
1049	84	2	1	1	100.1	31	88	100.1	3.5	37	122	1.4	408	9.8	31	63	3.67	107	24.8	213	0	0	1	0	0	0	0	1	0	1	1	1	1	0	31	7	75	6	0
1050	89	2	2	1	96.7	13	85	96.7	4	33	181	1.1	242	6.6	62	103	4.72	80	11.6	249	1	0	0	0	0	0	0	0	0	0	0	1	0	0	54	13	40	2	1
1051	80	2	3	1	98.5	27	85	98.5	2.3	30	202	0.9	192	7.4	47	90	4.01	84	14.6	405	1	0	0	1	0	0	0	1	0	0	1	1	0	0	49	14	35	1	0
1052	79	1	2	1	98	18	85	98	3.4	21	103	0.8	192	7.4	45	47	4.96	53	7.7	216	0	0	1	0	0	0	0	1	0	0	1	1	1	0	60	10	31	2	0
1053	62	2	1	1	97.7	21	85	97.7	3.1	16	100	0.6	129	6	29	43	3.41	138	8.3	326	0	0	1	1	1	1	0	1	1	0	1	0	0	0	51	15	39	1	0
1054	55	1	1	1	99.6	11	85	99.6	2.3	24	106	0.6	237	10.3	30	72	3.11	164	21.3	245	0	0	0	0	0	0	0	1	0	1	1	1	1	0	50	15	24	3	0
1055	69	2	2	1	98	19	88	98	3.9	42	140	1.1	222	6.7	24	55	3.31	305	36	154	1	0	1	0	0	0	0	1	0	1	1	0	1	0	65	15	66	4	1
1056	88	2	3	1	97.7	24	85	97.7	3.5	23	109	0.9	158	6.8	38	50	4.57	103	9.4	253	1	0	1	0	0	0	0	1	0	0	1	1	1	0	33	15	47	1	0
1057	65	2	3	1	98	18	85	98	3.7	18	145	1	133	6.6	45	70	4.05	130	8.4	381	1	0	0	1	1	1	0	1	0	0	1	0	1	0	32	15	39	1	0
1058	54	2	2	2	98.2	23	85	98.2	3.8	13	227	1.1	195	9.5	89	122	4.24	82	5.9	229	0	0	1	1	0	1	0	1	0	0	1	0	0	1	55	15	33	4	0
1059	85	2	1	2	97.9	21	88	97.9	4.2	25	259	1	100	5.8	59	177	3.88	105	6.7	352	0	0	1	0	0	0	0	1	0	1	1	0	0	0	23	15	41	3	0
1060	78	1	2	2	98	24	85	98	4.3	110	127	4.2	337	6.5	30	19	3.08	391	9.1	211	1	0	1	1	0	0	0	1	0	1	1	1	1	0	89	15	58	6	0
1061	71	2	3	1	98.7	14	85	98.7	4.2	28	221	1.2	150	7.1	36	155	3.66	149	11.5	268	0	0	1	0	1	0	0	1	0	0	1	0	0	0	19	14	25	2	0
1062	80	2	1	2	98.8	22	88	98.8	4.3	29	177	1.1	118	4.6	52	110	3.85	100	8.4	184	1	0	1	1	0	0	0	1	0	0	1	1	0	0	40	14	42	1	0
1063	85	2	2	1	98.2	16	88	98.2	3.3	15	112	0.7	88	5.3	40	55	3.56	86	7.9	183	0	0	0	0	0	0	0	1	0	0	1	0	0	0	59	14	42	1	0
1064	65	1	2	2	97.2	12	85	97.2	3.7	11	151	1	125	6.6	48	57	4.84	231	8.4	197	0	0	0	0	1	0	0	1	0	0	1	1	1	0	41	15	40	3	0
1065	54	1	1	2	98.6	25	85	98.6	2.2	6	105	0.8	92	5.3	9	73	3.27	115	2.7	109	0	0	0	0	0	0	0	1	0	0	0	1	1	0	64	15	67	4	0
1066	74	2	2	1	98	17	88	98	3.9	21	123	1	216	10.1	53	47	4.14	115	6.5	292	0	0	1	0	0	0	0	1	0	0	1	0	0	0	34	15	25	1	0
1067	83	1	2	1	98.3	30	85	98.3	3.7	20	98	1.3	150	5	32	48	4.3	90	11.9	185	0	0	0	0	0	0	0	1	0	0	1	0	0	0	31	15	31	1	0
1068	44	2	1	1	98.7	17	88	98.7	3.2	19	134	4.9	97	7.9	43	80	3.99	136	4.2	38	0	0	0	1	0	0	0	0	0	1	1	1	1	1	41	15	30	9	0
1069	72	1	2	1	97.6	13	88	97.6	4	21	130	0.7	100	6.1	35	58	4.83	81	5.6	195	0	0	1	0	0	0	0	1	0	1	1	0	0	0	33	15	31	3	0
1070	46	1	2	2	100.1	30	85	100.1	3.8	15	157	0.9	506	10	47	52	4.46	205	30.3	305	0	0	0	0	0	0	0	1	0	1	1	1	1	0	51	15	40	9	1
1071	57	1	2	1	97.8	26	85	97.8	3.5	51	210	7.1	129	7.8	39	127	4.22	219	9.9	165	1	0	1	1	1	1	0	1	0	1	1	1	1	0	36	15	43	0	0
1072	61	2	2	2	99.3	21	85	99.3	3.3	53	222	2.1	78	10.1	54	136	3.25	162	7.6	243	0	0	1	1	1	1	0	1	0	0	1	1	1	1	44	14	35	2	0
1073	59	1	3	1	98.4	11	85	98.4	4.1	27	202	1.1	286	10.2	45	119	5.01	190	8.3	160	1	0	1	0	0	0	0	1	0	0	1	1	1	0	33	15	37	8	0
1074	91	2	3	1	97.3	23	88	97.3	3.8	24	142	1.1	169	5.8	53	61	3.99	142	12.6	245	0	0	1	0	0	0	0	1	0	0	0	0	0	0	32	14	32	0	0
1075	71	1	2	1	96.2	18	85	96.2	3.1	16	158	0.9	126	6	44	98	3.81	80	8.13	306	0	0	1	1	1	1	0	1	0	0	1	0	0	0	43	15	28	2	0
1076	78	1	2	2	98	17	88	98	3.9	39	215	1.6	231	9.7	50	123	5.08	211	7.2	105	0	0	1	1	0	0	0	1	0	0	1	0	0	0	34	15	26	0	0
1077	51	2	1	2	98.1	16	85	98.1	4.1	14	220	1	80	5.8	39	142	4.25	196	13.1	255	1	0	0	1	0	0	0	1	0	0	1	1	1	0	36	15	34	0	0
1078	67	2	1	1	99.3	17	85	99.3	3.6	15	137	0.9	117	8	59	57	4.46	107	7.5	254	0	0	1	0	0	0	0	1	0	0	1	0	0	0	28	15	24	1	0
1079	68	2	3	2	98.8	15	88	98.8	3.2	15	170	0.7	196	10	36	93	4.8	206	9.9	224	0	0	0	0	0	0	0	0	0	0	1	0	0	0	15	15	24	0	0
1080	79	2	3	2	99.1	31	88	99.1	3.5	19	141	1.1	398	7.8	48	70	4.04	117	6.2	173	1	0	0	1	0	1	0	1	0	1	1	1	1	0	96	15	52	2	0
1081	90	1	2	2	98.6	23	88	98.6	3.2	21	120	0.9	197	6.6	34	61	4.15	126	9.5	190	1	0	0	1	0	0	0	1	0	0	1	0	0	0	35	15	37	0	0
1082	62	1	1	2	99.1	13	86	99.1	4.5	16	129	1.1	212	7.1	48	59	5.3	112	5.7	257	1	0	1	0	0	0	0	1	0	1	1	1	1	0	85	15	46	3	0
1083	73	2	3	2	98.6	17	85	98.6	3.8	34	138	2.1	163	6.4	48	71	3.52	97	10.5	292	0	0	0	1	1	0	0	1	0	0	1	0	0	0	53	15	36	2	0
1084	81	2	3	1	97.2	23	85	97.2	4.3	31	252	1.1	173	8	38	172	5.05	212	8	339	0	0	1	0	0	0	0	1	0	0	1	0	0	0	36	15	38	0	0
1085	67	1	2	2	98.1	23	85	98.1	4.1	30	279	2	464	10.5	40	201	5.25	188	8.1	293	0	0	1	1	0	0	0	1	0	0	1	1	1	0	46	15	36	2	0
1086	73	1	1	2	97.4	23	85	97.4	4.5	33	162	1.8	195	9.1	37	78	4.78	236	6.6	315	1	0	1	1	0	0	0	1	0	0	1	1	1	0	44	15	52	6	0
1087	80	1	3	1	98.7	24	88	98.7	3.9	21	146	1.1	178	8.9	49	75	5.38	109	9.6	245	0	0	1	0	0	0	0	1	0	0	1	0	0	0	30	14	38	0	0
1088	67	2	3	2	97.7	21	90	97.7	4.5	7	161	1	91	5.6	54	87	4.76	109	4.2	134	1	0	1	1	1	0	0	1	0	1	1	1	1	0	35	15	41	1	0
1089	87	2	3	2	96.8	22	85	96.8	4.4	31	143	1.3	103	6.4	70	58	4.64	77	3.7	194	0	0	1	1	1	0	0	1	0	0	1	0	0	0	71	15	36	2	0
1090	81	1	3	2	99.3	20	88	99.3	4.4	23	126	1.1	190	7.2	45	67	5.11	71	11.4	162	1	0	0	0	0	0	0	1	0	1	1	1	1	0	29	15	26	4	1
1091	89	1	2	1	97	16	85	97	3.4	38	213	2	91	6.9	41	65	4.95	145	9.5	223	0	0	0	1	0	0	0	1	0	0	1	0	0	0	49	13	41	1	0
1092	76	2	1	2	98.2	17	85	98.2	4.4	12	200	0.7	114	7.1	103	80	4.76	85	7	280	0	0	1	0	0	0	0	1	0	0	1	0	0	0	15	15	24	0	0
1093	75	2	2	2	100.3	22	85	100.3	2.9	33	138	2	318	8.4	59	58	4	107	5.6	284	1	0	0	1	1	1	0	1	0	0	1	1	0	0	65	15	42	1	0
1094	82	1	2	1	98.7	21	85	98.7	3.5	22	138	1.2	102	5.7	22	86	3.31	148	6.4	354	1	0	1	1	1	0	0	1	0	1	1	1	0	0	53	14	39	0	0
1095	67	1	1	1	98.4	14	85	98.4	3.8	15	180	1	146	5.7	36	115	4.78	143	8.5	232	0	0	1	0	1	0	0	1	0	0	1	0	1	0	36	15	31	0	0
1096	74	2	2	1	97	12	85	97	3	8	197	0.6	78	6	47	113	3.35	170	14	367	0	0	1	0	0	0	0	1	0	1	1	1	1	0	46	15	44	1	0
1097	42	2	1	1	97.5	28	88	97.5	2.4	30	118	0.9	200	7.8	39	73	4.53	66	22.4	35	0	0	0	0	0	0	0	1	0	1	0	1	1	0	57	8	54	0	0
1098	55	1	1	1	97.7	23	88	97.7	2.6	24	208	1.2	334	13	36	127	4.27	225	14.5	317	0	0	1	1	1	0	0	1	0	0	1	1	1	0	34	15	15	1	0
1099	75	2	2	2	99.4	17	85	99.4	4.5	27	326	1.4	248	9.1	33	233	4.25	299	18.2	214	0	0	1	1	0	0	0	1	0	0	1	1	0	0	53	15	40	1	0
1100	77	2	3	1	97.8	25	88	97.8	4.7	19	284	0.7	136	6.4	66	180	4.23	191	6.9	170	0	0	0	0	0	0	0	1	0	0	1	1	0	0	34	15	27	0	0
1101	56	1	2	2	96	19	85	96	2.9	22	99	1.3	540	8	16	25	5.53	292	31.3	299	0	0	1	0	1	1	0	1	0	0	1	1	1	0	91	15	57	2	0
1102	74	2	2	2	98.8	20	88	98.8	4.2	28	154	1.9	146	6.1	31	69	4.02	183	9.9	219	0	0	0	1	0	0	0	1	0	1	1	1	1	0	53	10	45	2	0
1103	56	1	2	2	99.6	13	85	99.6	3.2	13	176	1	223	10.6	55	104	4.62	83	4.6	279	1	0	1	1	1	1	0	1	0	0	1	0	0	0	61	9	33	3	0
1104	48	2	2	1	97.6	13	88	97.6	3.9	32	152	5.5	338	9.9	27	59	3.08	331	5.9	171	0	0	0	1	1	1	0	1	0	1	1	0	1	1	58	15	27	0	0
1105	66	2	2	2	98	31	88	98	3.6	13	137	0.9	87	6.2	58	66	3.87	63	8	207	0	0	0	0	0	0	0	0	0	0	1	0	0	0	52	7	45	3	0
1106	61	1	2	2	95.7	14	88	95.7	4	27	155	1.1	104	5.5	38	86	3.88	259	8.3	233	1	0	0	0	0	0	0	1	0	0	1	0	0	0	45	15	27	0	0
1107	67	1	1	2	97.9	13	88	97.9	2.4	20	134	1.5	168	5.4	31	86	4.58	85	7	203	0	0	1	1	0	0	0	1	0	1	1	1	0	0	53	11	40	2	0
1108	62	1	2	1	98	24	85	98	3.6	17	173	0.8	266	8.7	27	92	4.15	270	4.7	153	1	0	1	1	1	1	0	1	0	0	1	1	1	0	35	15	29	2	0
1109	67	1	2	1	97	25	88	97	4.5	21	176	1.4	75	8.3	40	71	4.43	326	11.4	363	0	0	0	1	1	0	0	1	0	0	1	1	0	0	57	15	42	2	0
1110	69	1	2	1	98.4	19	85	98.4	3	15	67	1.1	111	8.3	38	73	4.48	103	11.3	188	0	0	1	1	1	1	0	1	0	1	1	1	1	0	36	15	22	0	0
1111	85	1	2	1	99.6	18	85	99.6	3.2	18	100	0.8	147	5.9	37	53	4.96	49	15.1	167	1	0	0	0	0	0	0	1	0	0	0	0	0	0	48	14	47	1	0
1112	66	1	1	1	97.2	14	85	97.2	4.1	25	194	0.9	107	5.6	54	122	4.27	88	5.8	163	0	0	0	0	0	0	0	1	0	0	1	0	1	0	34	15	36	2	0
1113	66	1	1	1	96.4	24	85	96.4	4.3	13	216	0.8	92	6.6	65	104	5.33	235	6.8	206	1	0	1	0	0	0	0	1	0	0	1	0	0	0	28	15	18	0	0
1114	58	1	3	1	98.6	24	85	98.6	3.3	22	180	1.1	176	7.7	40	88	4.64	112	4.6	251	0	0	1	1	1	1	0	1	0	1	1	0	0	0	48	15	41	6	0
1115	73	1	2	1	96	3	85	96	4.6	18	113	0.8	223	7.8	38	54	4.53	106	7	255	1	0	0	0	1	0	0	1	0	0	1	0	1	0	23	15	37	4	0
1116	59	1	2	2	99.7	20	85	99.7	3.6	33	133	7	86	4.4	55	136	4.8	96	6.9	504	1	0	1	1	1	1	0	1	0	1	1	1	1	0	60	15	24	1	0
1117	49	1	2	1	99.3	15	88	99.3	3.9	16	139	1.1	76	5.9	49	72	4.23	82	4.9	134	0	0	0	0	0	0	0	0	0	0	0	1	0	0	32	14	25	2	0
1118	79	1	1	1	98.8	22	88	98.8	3.6	18	60	1.2	107	7.4	25	22	4.36	64	9.3	168	1	0	0	0	1	1	0	1	0	1	1	1	1	0	59	10	50	0	0
1119	49	2	1	2	97.8	17	85	97.8	2.7	9	161	0.4	119	5.4	63	90	4.11	40.35	12.8	704	0	0	0	0	0	0	0	1	0	1	1	1	1	0	30	13	35	6	0
1120	61	1	2	1	98.2	17	88	98.2	4.1	26	198	1.1	246	8.3	39	80	5.06	393	8.6	144	0	0	1	0	1	0	0	0	0	0	1	0	0	0	26	15	20	0	0
1121	88	2	3	2	98.4	26	88	98.4	4.5	19	133	0.8	223	7.1	68	51	4.51	71	6	207	1	0	0	0	0	1	0	1	0	0	1	0	1	0	47	15	46	2	1
1122	73	1	2	1	96.6	18	85	96.6	3.8	25	144	1.1	120	5.7	25	96	4	116	3.9	132	1	0	1	1	1	0	0	1	0	1	1	1	1	0	62	15	41	1	0
1123	49	1	3	1	99.3	16	90	99.3	3.6	12	135	0.9	182	7.8	40	88	4.18	112	12.2	273	1	0	0	0	1	1	0	1	1	0	1	1	1	0	20	15	26	0	0
1124	46	2	3	2	100.1	43	85	100.1	4.4	13	212	0.9	77	5.9	52	146	4.7	71	8	389	1	0	1	0	0	0	0	1	0	0	1	1	1	0	30	15	17	0	0
1125	87	1	3	1	98.6	20	85	98.6	3	19	160	1.1	168	8.6	50	96	4.5	68	9.2	332	1	0	0	0	1	0	0	1	0	0	1	0	0	0	56	15	59	0	0
1126	76	2	2	1	98.8	17	88	98.8	4.1	31	134	1.4	86	7.7	45	62	3.44	137	5.3	154	1	0	0	1	0	0	0	1	1	0	1	1	1	0	67	14	31	1	0
1127	71	1	3	1	100.9	18	85	100.9	4.3	17	237	0.9	104	6.4	61	114	5.2	253	6.1	169	0	0	0	0	1	0	0	1	0	0	1	0	1	0	81	3	76	6	0
1128	57	2	2	2	98.1	12	85	98.1	4.6	17	207	0.8	109	6.7	59	131	4.53	83	2.8	261	0	0	0	0	0	0	0	0	0	0	0	1	0	0	47	15	20	2	0
1129	60	2	1	1	98.3	18	88	98.3	3.9	13	239	0.6	243	9.1	49	171	4.85	96	7.6	160	0	0	1	0	0	0	0	1	0	0	1	1	0	0	46	14	31	0	0
1130	87	1	2	2	98	16	85	98	4	30	146	1.9	190	8.3	42	81	4.05	114	10.8	178	1	0	1	1	1	1	0	1	0	0	1	0	0	0	45	15	31	2	0
1131	70	1	3	1	98.4	21	88	98.4	3.9	9	148	0.7	141	6.8	60	69	4.86	94	4.4	183	0	0	1	0	0	0	0	1	0	0	1	0	0	0	25	15	29	0	0
1132	84	1	2	2	98.2	19	88	98.2	2.8	17	144	1.2	127	7.9	55	73	3.57	82	7.8	256	1	0	0	0	0	0	0	1	0	0	1	0	0	0	29	15	30	0	0
1133	70	1	2	1	98.6	16	85	98.6	2.6	40	168	2	185	6.5	49	59	2.96	294	20.4	169	1	0	1	1	0	0	0	1	0	1	1	1	1	0	38	15	60	5	0
1134	68	2	3	1	98.8	23	85	98.8	2.9	46	104	3.2	180	6.7	64	7	2.88	157	14.4	253	1	0	0	1	1	0	0	1	1	1	1	1	1	1	77	15	33	2	0
1135	54	1	2	1	96.9	12	85	96.9	4.4	12	245	0.8	207	8.4	40	185	5.18	102	8.5	246	0	0	1	0	1	0	0	1	0	0	1	1	1	0	45	15	18	1	0
1136	92	2	3	1	95.3	24	85	95.3	4	28	126	1	177	6	45	66	4.49	75	11.9	178	1	0	1	1	1	1	0	1	1	0	0	0	0	0	57	15	42	1	0
