# Supplementary material for: Relationship between the blood urea nitrogen to serum albumin ratio and in-hospital mortality in patients with type 2 diabetes mellitus complicated with ischemic stroke
Source: PLoS One. 2025 Sep 10;20(9):e0330168. doi: 10.1371/journal.pone.0330168 (PMC12422443; doi:10.1371/journal.pone.0330168)
Supplement: S2 Table — (XLSX) [file pone.0330168.s003.xlsx]

## Sheet: Sheet1
S2 Table : Comparison of Variables Between No Missing Data and Some Missing Data
Variable	No missing	Some missing	P-value
	(n=915)	(n=1136)
age	70.0(61.0,79.0)	70.0(61.0,79.0)	0.99
Gender:			0.78
Male	467 (51.0%)	588 (51.8%)
Female	448 (49.0%)	548 (48.2%)
Marital status:			0.93
Single	256 (28.0%)	311 (27.4%)
Married	450 (49.2%)	559 (49.2%)
Other	209 (22.8%)	266 (23.4%)
Race:			0.41
White	545 (59.6%)	698 (61.4%)
Other	370 (40.4%)	438 (38.6%)
HR (bpm)	98.2(97.7,98.7)	98.2(97.7,98.8)	0.99
RR(bpm)	18.0(15.0,22.0)	18.0(15.0,22.0)	0.99
SpO2 (%)	85.0(85.0,88.0)	85.0(85.0,88.0)	0.99
ALB (g/dL)	3.90(3.50,4.30)	3.90(3.40,4.20)	0.99
BUN(mg/dL)	20.0(15.0,28.0)	21.0(15.0,30.0)	0.82
TC(mg/dL)	160(132,198)	157(130,195)	0.66
Cr(mg/dL)	1.00(0.80,1.40)	1.10(0.80,1.40)	0.99
FBG (mg/dL)	150(113,211)	152(114,212)	0.66
HBA1C(%)	6.90(6.20,8.20)	6.90(6.20,8.10)	0.99
HDL (mg/dL)	43.0(34.0,55.0)	43.0(34.0,54.0)	0.99
LDL (mg/dL)	83.0(60.0,114)	81.0(59.0,114)	0.82
TG (mg/dL)	128(91.5,187)	129(92.0,186)	0.99
WBC(K/uL)	8.50(6.70,10.6)	8.55(6.80,11.0)	0.48
RBC(m/uL)	4.34 (3.87,4.78)	4.30(3.81,4.76)	0.82
Platelets(K/uL)	243(194,292)	239(188,291)	0.66
AF:			0.99
No	483 (52.8%)	601 (52.9%)
Yes	432 (47.2%)	535 (47.1%)
CVD:			0.86
No	569 (62.2%)	712 (62.7%)
Yes	346 (37.8%)	424 (37.3%)
Congestive heart failure			0.69
No	628 (68.6%)	790 (69.5%)
Yes	287 (31.4%)	346 (30.5%)
CKD			0.85
No	476 (52.0%)	597 (52.6%)
Yes	439 (48.0%)	539 (47.4%)
Aspirin			0.09
No	68 (7.43%)	110 (9.68%)
Yes	847 (92.6%)	1026 (90.3%)
ACEI			0.24
No	360 (39.3%)	477 (42.0%)
Yes	555 (60.7%)	658 (58.0%)
Norepinephrine			0.08
No	689 (75.3%)	815 (71.7%)
Yes	226 (24.7%)	321 (28.3%)
Vancomycin			0.11
No	480 (52.5%)	554 (48.8%)
Yes	435 (47.5%)	582 (51.2%)
Mechanical ventilation			0.03
No	465 (50.8%)	520 (45.8%)
Yes	450 (49.2%)	616 (54.2%)
APSIII	41.0(31.0,53.0)	42.0(32.0,55.0)	0.66
GCS	15.0(14.0,15.0)	15.0(14.0,15.0)	0.99
SAPSII	34.0(27.0,42.0)	35.0(28.0,43.0)	0.66
SOFA	1.00(0.00,2.00)	1.00(0.00,3.00)	0.99
